# Supplementary material for: MiR-92 Controls Synaptic Development Through Glial Vha55 Regulation
Source: Biomolecules. 2025 Sep 18;15(9):1330. doi: 10.3390/biom15091330 (PMC12467677; doi:10.3390/biom15091330)
Supplement: Supplementary file 1 [file biomolecules-15-01330-s001.zip]

Archive with 5 entries (5 files):
- Figure S1.jpg
- Figure S2.jpg
- Figure S3.jpg
- Supplemental Table S1 Array Data_miR-92 Muscle and CNS.xlsx
- Supplemental Table S2.pdf
