# Supplementary material for: MiR-92 Controls Synaptic Development Through Glial Vha55 Regulation
Source: Biomolecules. 2025 Sep 18;15(9):1330. doi: 10.3390/biom15091330 (PMC12467677; doi:10.3390/biom15091330)
Supplement: Supplementary file 1 [file biomolecules-15-01330-s001.zip › Supplemental Table S1 Array Data_miR-92 Muscle and CNS.xlsx]

## Sheet: Muscle
GeneID	Probe Set ID	Gene Symbol	Gene Title	Entrez Gene	Ensembl	FlyBase	Fold Change (log2) miR92b vs Scramble Control	p-value
1633471_at	1633471_at	Prx2540-2	peroxiredoxin 2540	36098	FBgn0033518	FBgn0033518	4.1489	4.33533e-07
1632376_at	1632376_at	CG5644	---	39029	FBgn0035948	FBgn0035948	1.05163	2.32612e-06
1640878_at	1640878_at	Cpr49Ad	CG8836	36349	FBgn0033726	FBgn0033726	4.14008	1.26699e-05
1627844_at	1627844_at	Cyp4e2	Cytochrome P450-4e2	35822	FBgn0014469	FBgn0014469	0.660101	5.17158e-05
1635355_a_at	1635355_a_at	Xbp1	X box binding protein-1	44226	FBgn0021872	FBgn0021872	0.545977	5.607e-05
1640742_at	1640742_at	---	---	---	---	---	0.504771	6.95053e-05
1636758_s_at	1636758_s_at	CG18853 /// phr	--- /// photolyase	246511 /// 35735	FBgn0003082 /// FBgn0042173	FBgn0003082 /// FBgn0042173	-1.87381	7.36749e-05
1630728_a_at	1630728_a_at	phr	photolyase	35735	FBgn0003082	FBgn0003082	-1.70577	8.17575e-05
1639722_s_at	1639722_s_at	CG4239	---	32606	FBgn0030745	FBgn0030745	0.106914	0.00010124
1626973_at	1626973_at	---	---	---	---	---	2.91649	0.000168561
1623571_a_at	1623571_a_at	CG9328	---	35344	FBgn0032886	FBgn0032886	-0.257435	0.000189769
1636973_at	1636973_at	smp-30	Drosophila cold acclimation gene	41786	FBgn0038257	FBgn0038257	-0.812542	0.000204592
1631497_at	1631497_at	Tsp42Eo	tetraspanin 42E	35625	FBgn0033136	FBgn0033136	0.402901	0.000271524
1629899_at	1629899_at	cact	cactus	34969	FBgn0000250	FBgn0000250	-0.187055	0.000356031
1625572_s_at	1625572_s_at	Dbi	diazepam binding inhibitor	38784	FBgn0010387	FBgn0010387	1.25326	0.000479706
1637318_at	1637318_at	CG9270	---	35366	FBgn0032908	FBgn0032908	-0.540015	0.000481934
1628263_s_at	1628263_s_at	CG15236	---	35595	FBgn0033108	FBgn0033108	-3.21818	0.00052022
1633918_s_at	1633918_s_at	CG7115	---	34069	FBgn0027515	FBgn0027515	0.268211	0.000553184
1639048_a_at	1639048_a_at	CG8229	---	35898	FBgn0033356	FBgn0033356	0.815429	0.000570584
1630106_at	1630106_at	CG10362	---	32157	FBgn0030358	FBgn0030358	0.335726	0.000610622
1628385_a_at	1628385_a_at	Mef2	Complementation group C	36032	FBgn0011656	FBgn0011656	0.428086	0.000634727
1636839_a_at	1636839_a_at	Or71a	Odorant receptor 71a	39641	FBgn0036474	FBgn0036474	-0.470502	0.000693595
1623774_at	1623774_at	---	---	---	---	---	0.631695	0.000693956
1630939_s_at	1630939_s_at	---	---	---	---	---	-0.983703	0.000696012
1636991_s_at	1636991_s_at	emp	epithelial membrane protein	37999	FBgn0010435	FBgn0010435	0.547715	0.000707897
1623269_at	1623269_at	---	---	---	---	---	1.93409	0.000906782
1630762_at	1630762_at	CG9918	Drm-PK-1 receptor	41713	FBgn0038201	FBgn0038201	-0.208083	0.00106938
1627488_at	1627488_at	twf	twinfillin	41719	FBgn0038206	FBgn0038206	0.197787	0.00124936
1635377_at	1635377_at	CG13344	---	36541	FBgn0033884	FBgn0033884	0.780149	0.00127339
1637483_at	1637483_at	CG8736	---	35841	FBgn0033308	FBgn0033308	0.831796	0.00127588
1627375_at	1627375_at	---	---	---	---	---	-0.319728	0.00130552
1634425_at	1634425_at	---	---	---	---	---	0.586406	0.00131685
1624798_s_at	1624798_s_at	Galpha49B	G-protein-alpha[[q]]	36384	FBgn0004435	FBgn0004435	1.52602	0.00133283
1625378_at	1625378_at	---	---	---	---	---	1.07143	0.00138394
1626089_at	1626089_at	---	---	---	FBgn0261546	---	0.456007	0.00140763
1635126_a_at	1635126_a_at	---	---	---	FBgn0085402	---	0.161423	0.00143309
1634222_at	1634222_at	CG18596	---	42622	FBgn0038953	FBgn0038953	0.605246	0.00150431
1633245_at	1633245_at	CG15529	---	43584	FBgn0039748	FBgn0039748	0.652488	0.0015243
1638695_at	1638695_at	CG3415	---	32582	FBgn0030731	FBgn0030731	0.163493	0.00158564
1635609_at	1635609_at	---	---	---	---	---	0.209196	0.00158573
1633445_at	1633445_at	CG8541	---	38838	FBgn0035788	FBgn0035788	-0.891693	0.00163478
1636482_at	1636482_at	CG14005	---	33808	FBgn0031739	FBgn0031739	0.455907	0.00164746
1632364_at	1632364_at	Nup107	Nup170	34481	FBgn0027868	FBgn0027868	0.599916	0.00169345
1632436_at	1632436_at	---	---	---	---	---	0.340522	0.00169419
1626340_at	1626340_at	betaCop	beta-coatomer protein	32820	FBgn0008635	FBgn0008635	0.415226	0.00171458
1639230_at	1639230_at	v(2)k05816	v(2)k05816	117361	FBgn0042627	FBgn0042627	0.483005	0.00178489
1624656_s_at	1624656_s_at	CG4293	---	31001	FBgn0024983	FBgn0024983	0.4277	0.0018188
1630650_at	1630650_at	BicD	Bicaudal-D	35051	FBgn0000183	FBgn0000183	0.400882	0.00187134
1631728_s_at	1631728_s_at	PRL-1	PRL-1	34952	FBgn0024734	FBgn0024734	-0.407256	0.00192367
1635209_at	1635209_at	---	---	---	---	---	0.561846	0.00192987
1630720_at	1630720_at	CG32249	---	317939	FBgn0052249	FBgn0052249	0.303255	0.00193231
1631058_s_at	1631058_s_at	Mgstl	Microsomal glutathione S-transferase-like	44110	FBgn0025814 /// FBgn0042701	FBgn0025814	0.307729	0.00193696
1641178_s_at	1641178_s_at	CG9205	---	38113	FBgn0035181	FBgn0035181	0.569442	0.00198311
1631164_a_at	1631164_a_at	CG12370	---	36368	FBgn0033744	FBgn0033744	-0.865337	0.00199059
1625200_at	1625200_at	---	---	---	FBgn0261554	---	-0.352775	0.00204429
1630676_at	1630676_at	CG30116	---	37126	FBgn0028496	FBgn0028496	0.585211	0.00205751
1630212_at	1630212_at	CG2065	---	35707	FBgn0033204	FBgn0033204	0.977884	0.00207983
1630053_at	1630053_at	---	---	---	---	---	-0.290573	0.00210561
1629707_at	1629707_at	---	---	---	---	---	0.191894	0.00211343
1627659_at	1627659_at	---	---	---	---	---	0.178139	0.00212346
1640566_at	1640566_at	Cyp4p2	Cyp4p2	35946	FBgn0033395	FBgn0033395	-5.15933	0.0021538
1636769_at	1636769_at	CG3651	---	35440	FBgn0032974	FBgn0032974	-0.457147	0.00217818
1634975_at	1634975_at	SF2	SF2	53443	FBgn0040284	FBgn0040284	0.267939	0.00224736
1637830_s_at	1637830_s_at	CG31145	---	42784	FBgn0051145	FBgn0051145	0.812641	0.00236015
1632874_at	1632874_at	CG6602	---	38691	FBgn0035673	FBgn0035673	-2.89441	0.00241101
1639939_at	1639939_at	---	---	---	---	---	-0.340879	0.00262445
1627348_at	1627348_at	CG5285	---	42078	FBgn0038490	FBgn0038490	0.971637	0.00267902
1627520_at	1627520_at	---	---	---	---	---	0.721803	0.00268854
1628426_s_at	1628426_s_at	CG8740	---	35866	FBgn0027585	FBgn0027585	0.271063	0.00270669
1640955_s_at	1640955_s_at	---	---	---	---	---	-1.42262	0.00277955
1631368_s_at	1631368_s_at	CG8108	---	39161	FBgn0027567	FBgn0027567	0.416657	0.00279705
1628410_at	1628410_at	---	---	---	---	---	0.900816	0.00288123
1635663_at	1635663_at	CG8320	---	36759	FBgn0034059	FBgn0034059	0.231475	0.00292438
1638053_at	1638053_at	Cyp4p1	Cytochrome P450-4p1	45524	FBgn0015037	FBgn0015037	1.46289	0.00297125
1640689_a_at	1640689_a_at	Su(var)205	Heterochromatin Protein 1A	34119	FBgn0003607	FBgn0003607	-0.16607	0.00300535
1637779_at	1637779_at	CG17341	---	34829	FBgn0028906	FBgn0028906	0.682683	0.00302918
1628413_at	1628413_at	---	---	---	---	---	0.529785	0.0030755
1630781_at	1630781_at	fs(2)ltoPP43	female sterile (2) ltoPP43	49505	FBgn0004811	FBgn0004811	-0.301819	0.00309682
1636129_s_at	1636129_s_at	CG3645	---	33190	FBgn0031238	FBgn0031238	0.306984	0.00311078
1641647_at	1641647_at	CG9232	---	33935	FBgn0031845	FBgn0031845	0.392717	0.00317748
1634359_a_at	1634359_a_at	borr	Borealin	34245	FBgn0032105	FBgn0032105	-0.446205	0.00339359
1633833_at	1633833_at	CG18213	---	42055	FBgn0038470	FBgn0038470	0.665918	0.00344906
1632150_at	1632150_at	---	---	---	---	---	-0.529051	0.0034919
1635171_at	1635171_at	---	---	---	---	---	0.469408	0.0035199
1626027_at	1626027_at	Sr-CII	Scavenger Receptor	44219	FBgn0020377	FBgn0020377	-0.850458	0.00357437
1628533_at	1628533_at	CG13578	---	37891	FBgn0035000	FBgn0035000	0.45661	0.00375222
1630356_at	1630356_at	CG42377	CG13881	38050	FBgn0259744	FBgn0259744	0.620963	0.00379681
1628719_at	1628719_at	cry	cryptochrome	42305	FBgn0025680	FBgn0025680	0.309304	0.00380451
1634862_at	1634862_at	CG10470	transcription unit 37B2	35174	FBgn0032746	FBgn0032746	0.590396	0.00382524
1622905_at	1622905_at	---	---	---	---	---	-0.601036	0.00386106
1623523_at	1623523_at	CG5810	---	42513	FBgn0038866	FBgn0038866	-1.34333	0.00392878
1623948_at	1623948_at	CG40174	---	3885613	FBgn0058174	FBgn0058174	-0.601562	0.00393723
1627448_at	1627448_at	Updo	Updo	35986	FBgn0033428	FBgn0033428	0.344563	0.00394258
1637017_at	1637017_at	Cont	contactin	40553	FBgn0037240	FBgn0037240	-0.165665	0.00394634
1629121_at	1629121_at	CG10337	---	35247	FBgn0032805	FBgn0032805	0.425202	0.00394971
1630741_s_at	1630741_s_at	PGRP-LB	Peptidoglycan recognition protein LB	41379	FBgn0037906	FBgn0037906	0.57889	0.00395254
1637573_at	1637573_at	---	---	---	---	---	0.571354	0.00402281
1629047_at	1629047_at	---	---	---	---	---	0.601266	0.00404888
1630145_s_at	1630145_s_at	Tsp42Ea	tetraspanin 42E	59178	FBgn0029508	FBgn0029508	0.219118	0.004066
1637698_at	1637698_at	CG30340	---	246550	---	FBgn0050340	1.07896	0.00406791
1635247_at	1635247_at	CG6013	---	42286	FBgn0038675	FBgn0038675	-0.375251	0.00408084
1627247_at	1627247_at	Oseg1	Oseg1	38957	FBgn0035891	FBgn0035891	-0.477382	0.00408087
1627719_at	1627719_at	gol	goliath	38006	FBgn0004919	FBgn0004919	0.270163	0.00412397
1634011_at	1634011_at	HLHmdelta	split locus enhancer protein mC	43150	FBgn0002734	FBgn0002734	-1.10669	0.00414004
1632305_at	1632305_at	---	---	---	---	---	0.609373	0.00415528
1634542_at	1634542_at	Sc2	Ubiquitin-63E	38457	FBgn0035471	FBgn0035471	0.216471	0.00419763
1637192_at	1637192_at	CG16732	---	42775	FBgn0039086	FBgn0039086	-0.597429	0.00426753
1636662_at	1636662_at	CG8945	---	32693	FBgn0030815	FBgn0030815	0.419872	0.00427211
1633505_at	1633505_at	ALiX	ALG-2 interacting protein X	43330	FBgn0086346	FBgn0086346	0.336513	0.00429034
1629639_at	1629639_at	CG14369	---	41660	FBgn0038159	FBgn0038159	-0.444645	0.00436662
1633236_at	1633236_at	---	---	---	---	---	0.397192	0.00445403
1640886_a_at	1640886_a_at	kay	kayak	3772082	FBgn0001297	FBgn0001297	-0.122926	0.00451017
1637426_at	1637426_at	CG11449	---	40467	FBgn0037162	FBgn0037162	0.611148	0.00454363
1627227_at	1627227_at	Pglym78	Phosphoglyceromutase	43447	---	FBgn0014869	0.39788	0.00456972
1625038_s_at	1625038_s_at	lok	maternal nuclear kinase	35288	FBgn0019686	FBgn0019686	0.392108	0.00464234
1633235_at	1633235_at	---	---	---	---	---	0.455639	0.00477586
1637756_at	1637756_at	Ir52a	CG12960	36715	FBgn0034023	FBgn0034023	-0.266146	0.00478643
1641281_at	1641281_at	CG12391	---	36170	FBgn0033581	FBgn0033581	0.697656	0.00479456
1624876_at	1624876_at	---	---	---	FBgn0085402	---	-0.508788	0.00489602
1629725_at	1629725_at	CG33331	---	2768668	FBgn0067628	FBgn0067628	0.326878	0.00496863
1630589_at	1630589_at	CG17734	---	41359	FBgn0037890	FBgn0037890	1.16965	0.00501884
1627263_at	1627263_at	CG31601	---	318835	FBgn0051601	FBgn0051601	-0.585293	0.00521488
1639961_at	1639961_at	CG12370	---	36368	FBgn0033744	FBgn0033744	-0.177039	0.0053444
1628587_at	1628587_at	CG8607	---	38805	FBgn0035760	FBgn0035760	0.704999	0.00539034
1632736_at	1632736_at	CG6617	---	32852	FBgn0030944	FBgn0030944	0.43644	0.00541426
1630681_at	1630681_at	---	---	---	---	---	-0.380075	0.00541927
1636266_at	1636266_at	psh	persephone	32832	FBgn0030926	FBgn0030926	0.755906	0.00542542
1627572_at	1627572_at	CG31219	---	42344	FBgn0051219	FBgn0051219	-2.25632	0.00542544
1635108_at	1635108_at	CG5964	---	39330	FBgn0036206	FBgn0036206	-0.350003	0.00545673
1630635_s_at	1630635_s_at	CG7720	---	42257	FBgn0038652	FBgn0038652	-0.575428	0.00546203
1628344_at	1628344_at	CkIIbeta	casein kinase 2	32132	FBgn0000259	FBgn0000259	0.286856	0.00549653
1632192_at	1632192_at	CG14564	---	40425	FBgn0037131	FBgn0037131	0.369848	0.00550256
1637455_at	1637455_at	CG11085	---	32213	FBgn0030408	FBgn0030408	0.528212	0.00558248
1636830_s_at	1636830_s_at	---	---	---	---	---	0.316423	0.00559271
1633979_at	1633979_at	---	---	---	---	---	0.277485	0.00559274
1627161_at	1627161_at	---	---	---	---	---	0.558644	0.00573565
1637503_at	1637503_at	ear	ENL/AF9-related	44451	FBgn0026441	FBgn0026441	0.158647	0.00575862
1629270_at	1629270_at	Sry-delta	serendipity delta	43572	FBgn0003512	FBgn0003512	0.557211	0.00595346
1639483_s_at	1639483_s_at	Nep1	Neprilysin 1	31547	FBgn0029843	FBgn0029843	0.624303	0.00605064
1635198_at	1635198_at	CG10483	---	38666	FBgn0035649	FBgn0035649	0.337305	0.00610446
1624037_s_at	1624037_s_at	Taf4	TBP-associated factor 110	39765	FBgn0010280	FBgn0010280	-0.246574	0.00613865
1630109_at	1630109_at	CG8628 /// Hsc70-4	anon-SAGE:Wang-073 /// heat-shock protein 70	38783 /// 41840	FBgn0250836	FBgn0001219 /// FBgn0250836	0.735366	0.00617785
1627833_at	1627833_at	Cralbp	Cellular retinaldehyde binding protein	38651	FBgn0035636	FBgn0035636	0.983175	0.00619152
1640088_at	1640088_at	Aats-gln	Glutaminyl-tRNA synthetase	45786	FBgn0027090	FBgn0027090	0.432227	0.00626326
1623483_at	1623483_at	CG17283	---	42094	FBgn0038505	FBgn0038505	-0.463941	0.006274
1628092_at	1628092_at	Tfb4	Tfb4	33294	FBgn0031309	FBgn0031309	0.529443	0.00630221
1633081_at	1633081_at	l(1)G0196	lethal (1) G0196	33137	FBgn0027279	FBgn0027279	0.402171	0.0063105
1625464_at	1625464_at	Marf	Drosophila mitofusin	31581	FBgn0029870	FBgn0029870	0.147645	0.00633306
1639549_at	1639549_at	---	---	---	---	---	-0.373376	0.00633857
1625924_at	1625924_at	CG12661	---	31822	FBgn0030071	FBgn0030071	-0.430182	0.00641741
1634696_at	1634696_at	Nup133	Nucleoporin 133	42680	FBgn0039004	FBgn0039004	0.118817	0.00641867
1640785_at	1640785_at	---	---	---	---	---	0.554028	0.00646048
1623976_at	1623976_at	Ir51b	CG30081	246442	FBgn0050081	FBgn0050081	0.178151	0.0064686
1632739_at	1632739_at	CG32536 /// CG32537	--- /// ---	318079 /// 32922	FBgn0052536 /// FBgn0052537	FBgn0052536 /// FBgn0052537	0.602635	0.00647474
1635361_at	1635361_at	CG18806	---	59167	FBgn0042129	FBgn0042129	0.254463	0.00650862
1627556_at	1627556_at	CG15639	---	34738	FBgn0032502	FBgn0032502	0.384549	0.00658784
1637255_a_at	1637255_a_at	alpha-Est7	fragment H	40901	FBgn0015575	FBgn0015575	0.407065	0.00660815
1635334_a_at	1635334_a_at	CG10732	---	39513	FBgn0036365	FBgn0036365	0.345058	0.00687892
1628432_at	1628432_at	CG5590	---	43325	FBgn0039537	FBgn0039537	0.386699	0.00692585
1634591_at	1634591_at	CG11878	---	43050	FBgn0039310	FBgn0039310	0.41219	0.00694205
1627656_at	1627656_at	grk	gurken	34171	FBgn0001137	FBgn0001137	0.45879	0.00708007
1624603_at	1624603_at	CG10754	---	39456	FBgn0036314	FBgn0036314	0.563105	0.00709211
1632964_at	1632964_at	pirk	CG15678	37468	FBgn0034647	FBgn0034647	1.4349	0.00710036
1625845_s_at	1625845_s_at	D1	Chromosomal protein D1	41095	FBgn0000412	FBgn0000412	-0.253237	0.00710359
1633749_at	1633749_at	CG6337	---	36530	FBgn0033873	FBgn0033873	-1.03678	0.00719855
1632127_at	1632127_at	CG40189	---	3354933	---	FBgn0058189	-0.163922	0.00723847
1636375_at	1636375_at	CG30060	---	246426	FBgn0050060	FBgn0050060	-1.2456	0.00724395
1627718_at	1627718_at	---	---	---	---	---	-1.02649	0.00725296
1626401_at	1626401_at	Cyp6a2	cytochrome P450-B1	35587	FBgn0000473	FBgn0000473	1.27842	0.00726674
1626096_at	1626096_at	CG5220	---	42056	FBgn0038471	FBgn0038471	0.529017	0.0072802
1638498_s_at	1638498_s_at	CG1600	---	35687	FBgn0033188	FBgn0033188	-0.291024	0.00730977
1639616_a_at	1639616_a_at	---	---	---	---	---	-1.38887	0.00731424
1639749_a_at	1639749_a_at	ptc	tufted	35851	FBgn0003892	FBgn0003892	0.767458	0.0073199
1623599_at	1623599_at	boca	boca	48986	FBgn0004132	FBgn0004132	0.360829	0.00738746
1630954_at	1630954_at	---	---	---	---	---	-0.650046	0.00740819
1632116_at	1632116_at	CG33234	---	2769006	FBgn0053234	FBgn0053234	-0.524121	0.0074198
1630299_at	1630299_at	CG17325 /// CG42305	--- /// ---	50467 /// 7354382	FBgn0040993 /// FBgn0259201	FBgn0040993 /// FBgn0259201	0.434354	0.00747574
1626536_at	1626536_at	CG6776	---	38972	FBgn0035904	FBgn0035904	-0.278096	0.00748333
1637706_at	1637706_at	CG7330	---	40007	FBgn0036780	FBgn0036780	-2.47678	0.0076038
1622959_at	1622959_at	clos	CG12928	5740204	FBgn0261016	FBgn0261016	1.0272	0.00764125
1637839_at	1637839_at	Spase25	Spase 25-subunit	32095	FBgn0030306	FBgn0030306	0.42357	0.00765359
1628816_at	1628816_at	---	---	---	---	---	0.298098	0.00766714
1626928_at	1626928_at	cuff	cutoff	36269	FBgn0260932	FBgn0260932	-0.766236	0.00767319
1624161_at	1624161_at	---	---	---	---	---	0.391197	0.00768641
1631098_at	1631098_at	CG7194	---	38933	FBgn0035868	FBgn0035868	-0.520754	0.00771028
1640056_at	1640056_at	PDCD-5	Programmed Cell Death gene-5	39776	FBgn0036580	FBgn0036580	0.203516	0.00771874
1639433_at	1639433_at	dpn	deadpan	35800	FBgn0010109	FBgn0010109	0.603519	0.0077992
1639046_at	1639046_at	---	---	---	FBgn0038667	---	0.658381	0.00785267
1626901_at	1626901_at	CG15890	---	32401	FBgn0030576	FBgn0030576	0.455355	0.00786746
1625421_at	1625421_at	CG30377	---	50252	FBgn0050377	FBgn0050377	0.557135	0.00789117
1624071_at	1624071_at	CG14550 /// CG42498	--- /// ---	43168 /// 8674046	FBgn0039405 /// FBgn0260224	FBgn0039405 /// FBgn0260224	0.407708	0.0080291
1630242_at	1630242_at	CG31510	---	326146	FBgn0051510	FBgn0051510	0.451631	0.00807128
1624848_at	1624848_at	Prp18	Prp18	42285	FBgn0027784	FBgn0027784	-0.466458	0.00810575
1636496_at	1636496_at	Nup153	Nup153	32630	FBgn0061200	FBgn0061200	-0.231402	0.0081804
1637124_at	1637124_at	sec13	sec13	44437	FBgn0024509	FBgn0024509	0.212326	0.0082186
1626044_at	1626044_at	CG42575	CG7628	39255	FBgn0260795	FBgn0260795	0.50415	0.00822217
1626751_at	1626751_at	CG4603	---	38603	FBgn0035593	FBgn0035593	0.395306	0.00825376
1630286_at	1630286_at	AnnIX	Annexin IX	42492	FBgn0000083	FBgn0000083	0.191854	0.00846335
1635398_at	1635398_at	CG10587 /// Scp2	--- /// Calexcitin	40318 /// 42015	FBgn0020907	FBgn0020907 /// FBgn0037039	-2.20964	0.00865196
1635088_at	1635088_at	CG1444	---	31703	FBgn0029975	FBgn0029975	0.388721	0.00865993
1632109_s_at	1632109_s_at	alphaCop	alpha-coatomer protein	38199	FBgn0025725	FBgn0025725	0.16469	0.0086846
1637477_at	1637477_at	CG9447	---	35597	FBgn0033110	FBgn0033110	-0.820984	0.00869537
1631573_a_at	1631573_a_at	wun	wunen	35966	FBgn0016078	FBgn0016078	0.803973	0.00884003
1624199_at	1624199_at	sNPF-R	neuropeptide-Y-receptor	40195	FBgn0036934	FBgn0036934	-0.323568	0.00898655
1636263_s_at	1636263_s_at	---	---	---	---	---	-0.564168	0.00901916
1632078_at	1632078_at	CG10326	---	42027	FBgn0038453	FBgn0038453	-0.462838	0.00907108
1630051_at	1630051_at	Tsp42Ec	tetraspanin 42E	35612	FBgn0033124	FBgn0033124	0.819862	0.00912715
1629984_s_at	1629984_s_at	RpL38	Enhancer on chromosome 2, complementation group b	3355144	FBgn0040007	FBgn0040007	0.150929	0.00925613
1634848_at	1634848_at	SPE	spz processing enzyme	42791	FBgn0039102	FBgn0039102	1.04524	0.00929746
1627344_at	1627344_at	---	---	---	---	---	0.450342	0.0094758
1624306_at	1624306_at	CG17195	---	43113	FBgn0039369	FBgn0039369	-0.822128	0.0094775
1630346_at	1630346_at	CG18477 /// CG31780	--- /// ---	318937 /// 34922	FBgn0028864 /// FBgn0051780	FBgn0028864 /// FBgn0051780	-0.522868	0.00956993
1627838_at	1627838_at	uzip	zipper	38002	FBgn0004055	FBgn0004055	0.453889	0.00964072
1636564_at	1636564_at	CG14757	---	35797	FBgn0033274	FBgn0033274	1.67184	0.00966947
1632304_at	1632304_at	CG8026	---	35941	FBgn0033391	FBgn0033391	0.639992	0.0096756
1628141_at	1628141_at	rhea	tendrils	38978	FBgn0260442	FBgn0260442	0.337033	0.00971153
1632417_a_at	1632417_a_at	CG5021	---	39025	FBgn0035944	FBgn0035944	0.214607	0.0097902
1626616_at	1626616_at	CG7465	---	38553	FBgn0035551	FBgn0035551	1.94642	0.00979393
1641702_at	1641702_at	CG6614	---	34583	FBgn0032369	FBgn0032369	-0.91288	0.00985401
1624844_x_at	1624844_x_at	---	---	---	---	---	-0.178878	0.00994434
1634685_at	1634685_at	RpL3	Ribosomal protein L3	41347	FBgn0020910	FBgn0020910	-1.18264	0.00996282
1634331_at	1634331_at	l(2)k14710	lethal (2) k14710	48387	FBgn0021847	FBgn0021847	0.176081	0.00996456
1628132_at	1628132_at	CG7099	---	34753	FBgn0032517	FBgn0032517	0.543831	0.00997001
1635227_at	1635227_at	ImpL3	lactic DH	45880	FBgn0001258	FBgn0001258	0.176476	0.0100366
1634891_at	1634891_at	CG14200	---	32939	FBgn0031023	FBgn0031023	0.307451	0.0100568
1635640_at	1635640_at	---	---	---	---	---	-0.853717	0.0100907
1623083_at	1623083_at	CG1698	---	36006	FBgn0033443	FBgn0033443	0.321028	0.0101438
1629209_at	1629209_at	CG9286	---	41690	FBgn0038183	FBgn0038183	0.399425	0.0101686
1635667_at	1635667_at	CG31108	---	43015	FBgn0051108	FBgn0051108	-0.198687	0.0101768
1640870_s_at	1640870_s_at	CG17322	---	35139	FBgn0027070	FBgn0027070	0.844027	0.0102802
1625752_at	1625752_at	TpnC41C	Troponin C at 41C	35473	FBgn0013348	FBgn0013348	0.704846	0.0103638
1640977_at	1640977_at	CG12264	---	34613	FBgn0032393	FBgn0032393	0.366932	0.0103685
1641406_at	1641406_at	Ir94a	CG31164	318610	FBgn0051164	FBgn0051164	-0.45155	0.0103848
1629544_at	1629544_at	---	---	---	---	---	1.88243	0.0104256
1632526_s_at	1632526_s_at	Nc73EF	Neural conserved at 73EF	39899	FBgn0010352	FBgn0010352	0.208563	0.0104525
1623254_s_at	1623254_s_at	CG31531	---	40583	FBgn0051531	FBgn0051531	0.301977	0.0104729
1632737_at	1632737_at	---	---	---	---	---	0.30571	0.0104964
1625770_at	1625770_at	CG15011	---	38518	FBgn0035518	FBgn0035518	0.263973	0.0105342
1632252_s_at	1632252_s_at	---	---	---	---	---	-0.257698	0.0105427
1627106_a_at	1627106_a_at	CG10237	---	35222	FBgn0032783	FBgn0032783	0.287961	0.0106284
1625252_s_at	1625252_s_at	CG12158	---	2768730	FBgn0040775	FBgn0040775	-0.894354	0.0106479
1633845_at	1633845_at	CG15896	---	31568	FBgn0029858	FBgn0029858	1.18574	0.0107926
1638641_at	1638641_at	---	---	---	---	---	0.35256	0.0108146
1640978_at	1640978_at	CG14567	---	40420	FBgn0037126	FBgn0037126	0.568813	0.0108387
1630085_s_at	1630085_s_at	Peritrophin-A	peritrophin A	33023	FBgn0022770	FBgn0022770	0.262262	0.0108826
1629179_at	1629179_at	CG9465	---	34204	FBgn0032067	FBgn0032067	0.106125	0.0108831
1628722_at	1628722_at	Task7	Task7	41125	FBgn0037690	FBgn0037690	-0.387118	0.0109743
1636363_s_at	1636363_s_at	Mapmodulin	Mapmodulin	37043	FBgn0034282	FBgn0034282	-0.251676	0.010979
1630993_at	1630993_at	CG31414	---	318721	FBgn0051414	FBgn0051414	-0.427679	0.010985
1625204_a_at	1625204_a_at	CG34134 /// CG8475	--- /// ---	34114 /// 4379889	FBgn0031995	FBgn0031995 /// FBgn0083970	0.337022	0.0110766
1625541_at	1625541_at	Gr64b	Gustatory receptor 64b	117480	FBgn0045478	FBgn0045478	0.598956	0.0110938
1639575_at	1639575_at	CG18446	---	36023	FBgn0033458	FBgn0033458	0.273407	0.011144
1635677_a_at	1635677_a_at	sty	Sprouty	38424	FBgn0014388	FBgn0014388	0.42358	0.0112792
1628199_at	1628199_at	CG15345	---	50402	FBgn0040928	FBgn0040928	-0.125988	0.0113413
1635554_at	1635554_at	CG1399	Dcarmil	35715	FBgn0033212	FBgn0033212	-0.734743	0.0114394
1639284_at	1639284_at	---	---	---	---	---	-0.59014	0.0114479
1639334_at	1639334_at	Or92a	Odorant receptor 92a	42425	FBgn0038798	FBgn0038798	0.396863	0.0114954
1624196_at	1624196_at	---	---	---	---	---	1.33242	0.0115811
1641504_s_at	1641504_s_at	wdp	windpipe	37548	FBgn0034718	FBgn0034718	0.301718	0.0117828
1628272_a_at	1628272_a_at	CG12466 /// CG40486	--- /// ---	3355162	FBgn0069972	FBgn0031206 /// FBgn0069972	0.598021	0.0117968
1635665_at	1635665_at	Tdc1	Tyrosine decarboxylase 1	35573	FBgn0259977	FBgn0259977	1.55924	0.0118
1639169_at	1639169_at	CG18754	---	59145	---	FBgn0042106	0.661716	0.0118452
1634993_at	1634993_at	CG40498	---	3354890	FBgn0069969	FBgn0069969	0.960559	0.0118646
1635781_s_at	1635781_s_at	lkb1	lkb1	41673	FBgn0038167	FBgn0038167	0.47117	0.0118797
1623963_at	1623963_at	CG32115	---	317862	FBgn0052115	FBgn0052115	-0.393017	0.0118861
1630269_s_at	1630269_s_at	skd	blind spot	43906	FBgn0003415	FBgn0003415	-0.38012	0.0119208
1625488_s_at	1625488_s_at	Rho1	rho1 kinase	36775	FBgn0014020	FBgn0014020	-0.265132	0.0120465
1630843_a_at	1630843_a_at	---	---	---	---	---	0.272568	0.0121296
1632564_at	1632564_at	---	---	---	FBgn0026399	---	-0.27429	0.0121624
1631617_at	1631617_at	CG13742	---	35916	FBgn0033372	FBgn0033372	-1.43757	0.0121675
1624708_at	1624708_at	CG42264	CG15768	31504	FBgn0259149	FBgn0259149	0.398273	0.0122343
1627139_at	1627139_at	beta3GalTII	CG8734	35848	FBgn0033315	FBgn0033315	0.53951	0.0122365
1628598_s_at	1628598_s_at	---	---	---	FBgn0037357	---	0.351351	0.0122782
1640597_at	1640597_at	---	---	---	---	---	0.376763	0.0122974
1632640_at	1632640_at	CG9590	---	41907	FBgn0038360	FBgn0038360	0.566192	0.0123362
1638290_at	1638290_at	CG32528	Parvin	32990	FBgn0052528	FBgn0052528	0.121789	0.0124246
1636632_at	1636632_at	CG9784	---	32629	FBgn0030761	FBgn0030761	0.456345	0.0124731
1627025_at	1627025_at	---	---	---	---	---	-1.021	0.0125565
1636224_at	1636224_at	---	---	---	---	---	-0.927524	0.012643
1637505_at	1637505_at	---	---	---	---	---	0.326677	0.012732
1639702_at	1639702_at	---	---	---	---	---	-1.09592	0.0127692
1627883_at	1627883_at	---	---	---	---	---	0.365285	0.0127757
1628923_at	1628923_at	form3	formin 3	3346238	FBgn0053556	FBgn0053556	0.552434	0.0128513
1628572_s_at	1628572_s_at	stops	suppressor (rdgB) 69	43683	FBgn0086704	FBgn0086704	0.353505	0.0130373
1635709_at	1635709_at	Sec22	CG7359	31030	FBgn0260855	FBgn0260855	0.211574	0.0130687
1640762_at	1640762_at	CG14464	---	3355132	FBgn0033000	FBgn0033000	-0.322951	0.0130847
1630767_at	1630767_at	CG31262	---	318649	FBgn0051262	FBgn0051262	1.47095	0.0131022
1630342_s_at	1630342_s_at	CG3631	---	41797	FBgn0038268	FBgn0038268	0.414194	0.0131256
1641523_at	1641523_at	CG40178 /// CG41320	--- /// ---	3354941 /// 5740635	FBgn0058178 /// FBgn0085612	FBgn0058178 /// FBgn0085612	0.327816	0.013191
1631823_at	1631823_at	CG34350	CG11824	35904	FBgn0085379	FBgn0085379	0.616193	0.013219
1631110_at	1631110_at	CG10257	---	36671	FBgn0033985	FBgn0033985	0.426892	0.0132317
1634740_at	1634740_at	tth	toothreen	32318	FBgn0030502	FBgn0030502	0.531633	0.0134224
1640777_at	1640777_at	CG42399	CG11620	33176	FBgn0259818	FBgn0259818	0.183565	0.0135246
1624502_a_at	1624502_a_at	CG1104	---	40843	FBgn0037467	FBgn0037467	0.463954	0.0135788
1637527_at	1637527_at	CG30384 /// CG33140	--- /// ---	246584 /// 35642	FBgn0053140	FBgn0050384 /// FBgn0053140	-0.662645	0.0136193
1623970_at	1623970_at	CG13154	---	36359	FBgn0033736	FBgn0033736	0.933934	0.0136468
1639932_at	1639932_at	CG4278	---	34970	FBgn0014092	FBgn0014092	0.379201	0.0137047
1624352_at	1624352_at	dpr13	dpr13	3885598	FBgn0034286	FBgn0034286	0.15793	0.0137067
1636094_at	1636094_at	CG14838	---	38851	FBgn0035799	FBgn0035799	-0.630238	0.0137198
1634433_at	1634433_at	scu	scully	32789	FBgn0021765	FBgn0021765	0.24318	0.0137618
1632007_at	1632007_at	CG7492	anon-fast-evolving-1A11	38859	FBgn0035807	FBgn0035807	0.52145	0.0137633
1638620_x_at	1638620_x_at	---	---	---	---	---	-0.508759	0.0137816
1640398_at	1640398_at	sick	sickie	35277	FBgn0260966	FBgn0260966	-0.217774	0.0138016
1629422_at	1629422_at	---	---	---	---	---	0.687057	0.0138852
1627240_at	1627240_at	CG13039	---	39805	FBgn0036609	FBgn0036609	-0.955724	0.0139237
1641457_at	1641457_at	CG43102	---	---	FBgn0038544	FBgn0262562	0.685919	0.0139642
1639894_at	1639894_at	KP78a /// KP78b	KP78a /// KP78b	41361 /// 41362	FBgn0026063 /// FBgn0026064	FBgn0026063 /// FBgn0026064	-0.506701	0.0140968
1632803_at	1632803_at	CG3719	thioredoxin	44736	FBgn0024986	FBgn0024986	0.266126	0.014149
1634667_at	1634667_at	CG11099	---	37282	FBgn0034485	FBgn0034485	-0.292118	0.0141526
1631169_at	1631169_at	CG34115	---	4379880	FBgn0083951	FBgn0083951	0.9726	0.0142355
1634143_at	1634143_at	Cyp6w1	Cyp6w1	35543	FBgn0033065	FBgn0033065	0.526881	0.0142452
1626804_at	1626804_at	CG5379	---	42625	FBgn0038956	FBgn0038956	-0.260792	0.0142492
1630329_at	1630329_at	Set2	CG1716	32301	FBgn0030486	FBgn0030486	0.369817	0.0142703
1640543_at	1640543_at	CG18132	---	33333	FBgn0031345	FBgn0031345	-0.787869	0.0143514
1624663_a_at	1624663_a_at	vis	vismay	36372	FBgn0033748	FBgn0033748	-2.41989	0.014377
1635043_at	1635043_at	CG14964	---	38384	FBgn0035410	FBgn0035410	0.403601	0.0145976
1635297_at	1635297_at	---	---	---	---	---	0.613239	0.0146292
1633791_at	1633791_at	KH1	KH1	33254	FBgn0086130	FBgn0086130	0.549339	0.0146798
1640853_at	1640853_at	CG15020	---	38544	FBgn0035543	FBgn0035543	-0.298537	0.0147189
1624003_at	1624003_at	CG10639	---	35156	FBgn0032729	FBgn0032729	0.256472	0.0147743
1633186_s_at	1633186_s_at	CG9153	---	38151	FBgn0035207	FBgn0035207	0.295314	0.0148327
1634323_at	1634323_at	CG17191	---	43249	FBgn0039473	FBgn0039473	-0.222661	0.0148659
1634030_at	1634030_at	---	---	---	---	---	-0.667545	0.0149105
1631971_at	1631971_at	CG10907	---	39331	FBgn0036207	FBgn0036207	-0.151239	0.0149406
1628397_at	1628397_at	RagC	CG8707	35793	FBgn0033272	FBgn0033272	0.336334	0.0150367
1634095_at	1634095_at	Ef1beta	Elongation factor 1 beta	45249	FBgn0028737	FBgn0028737	0.0666406	0.0151067
1631139_a_at	1631139_a_at	fs(2)ltoPP43	female sterile (2) ltoPP43	49505	FBgn0004811	FBgn0004811	-0.289787	0.0151089
1625615_at	1625615_at	---	---	---	---	---	-0.780833	0.0152086
1630713_at	1630713_at	SrpRbeta	Signal recognition particle receptor beta	47283	FBgn0011509	FBgn0011509	0.651147	0.0152406
1636568_at	1636568_at	---	---	---	---	---	0.727754	0.0152461
1640303_a_at	1640303_a_at	pst	pastrel	38818	FBgn0035770	FBgn0035770	1.56547	0.0152858
1627015_at	1627015_at	sni	Sniffer	31761	FBgn0030026	FBgn0030026	0.438031	0.0153228
1627865_a_at	1627865_a_at	---	---	---	---	---	-0.279692	0.0154055
1627122_at	1627122_at	CG32767	---	31430	FBgn0052767	FBgn0052767	-0.245867	0.015521
1633661_at	1633661_at	CG11377	---	33166	FBgn0031217	FBgn0031217	0.413196	0.0157317
1639607_at	1639607_at	Vps16A	Vps16A	41107	FBgn0261241	FBgn0261241	0.22608	0.0157539
1633780_at	1633780_at	CG13793	---	34047	FBgn0031935	FBgn0031935	0.382884	0.0158799
1625661_at	1625661_at	---	---	---	---	---	0.887093	0.0159026
1623457_at	1623457_at	---	---	---	---	---	-0.57823	0.0159966
1633827_at	1633827_at	CG14327	---	42118	FBgn0038526	FBgn0038526	-0.230569	0.0160123
1637186_at	1637186_at	---	---	---	---	---	0.293889	0.0160377
1639696_at	1639696_at	---	---	---	FBgn0052353	---	0.792311	0.016084
1638877_at	1638877_at	AdoR	Adenosine receptor	43583	FBgn0039747	FBgn0039747	0.684045	0.0162853
1627125_at	1627125_at	Gr36c	Gustatory receptor 36c	117486	FBgn0045485	FBgn0045485	0.336086	0.0163031
1625210_a_at	1625210_a_at	---	---	---	FBgn0260952	---	0.325594	0.0163189
1624792_at	1624792_at	RpS28b	Ribosomal protein S28b	31897	FBgn0030136	FBgn0030136	0.111718	0.0163567
1623036_a_at	1623036_a_at	CG10249	---	36668	FBgn0027596	FBgn0027596	0.279785	0.0163644
1624371_a_at	1624371_a_at	Tg	Transglutaminase	34093	FBgn0031975	FBgn0031975	0.372325	0.0164626
1637256_at	1637256_at	CG34349	CG11819	43002	FBgn0085378	FBgn0085378	0.335595	0.0165415
1631107_at	1631107_at	---	---	---	---	---	-0.239267	0.0165566
1632981_s_at	1632981_s_at	kl-2	male fertility factor kl2	3355181	FBgn0001313	FBgn0001313	-0.288562	0.0165602
1629234_at	1629234_at	eca	eclair	41177	FBgn0069242	FBgn0069242	0.246343	0.0165817
1626326_at	1626326_at	CG31436	---	318734	FBgn0051436	FBgn0051436	1.10976	0.0166901
1628983_at	1628983_at	---	---	---	---	---	-0.374177	0.0167213
1629644_s_at	1629644_s_at	Mtl	Mtl(Rac-like)	43319	FBgn0039532	FBgn0039532	-0.228731	0.0167675
1629256_a_at	1629256_a_at	CG31547	---	40663	FBgn0051547	FBgn0051547	0.944371	0.0167797
1629285_at	1629285_at	Sgt1	CG9617	40982	FBgn0260939	FBgn0260939	0.383513	0.0168457
1637059_s_at	1637059_s_at	DnaJ-1	dnaJ like1	38643	FBgn0015657	FBgn0015657	0.957308	0.016849
1631415_at	1631415_at	CG30414	---	37705	FBgn0050414	FBgn0050414	0.267921	0.0168655
1636795_at	1636795_at	Aats-ala-m	mitochondrial alanyl-tRNA synthetase	38595	FBgn0028962	FBgn0028962	0.390889	0.0169031
1631278_a_at	1631278_a_at	CG13175 /// CG33964	--- /// ---	3771946 /// 3772719	FBgn0033693 /// FBgn0053964	FBgn0033693 /// FBgn0053964	0.615673	0.0169123
1636853_at	1636853_at	Cpr47Ef	CG13214	36194	FBgn0033603	FBgn0033603	0.356844	0.0169318
1625155_a_at	1625155_a_at	gammaCop	gamma-coatomer protein	43717	FBgn0028968	FBgn0028968	0.455935	0.0169327
1627898_at	1627898_at	Sce	dRing1	43327	FBgn0003330	FBgn0003330	0.519961	0.0169458
1625010_a_at	1625010_a_at	Gr97a	Gustatory receptor 97a	117338	FBgn0041224	FBgn0041224	0.23869	0.0170701
1624499_s_at	1624499_s_at	CG9911	---	32588	FBgn0030734	FBgn0030734	0.265655	0.0171006
1637460_at	1637460_at	---	---	---	FBgn0261564	---	0.451891	0.0171958
1629438_at	1629438_at	---	---	---	FBgn0053522	---	-0.212996	0.0172154
1626775_at	1626775_at	---	---	---	---	---	0.538061	0.0172545
1632510_at	1632510_at	CG7332	---	32885	FBgn0030973	FBgn0030973	0.253479	0.0173154
1628127_at	1628127_at	CG9926	---	41700	FBgn0038190	FBgn0038190	-0.424052	0.0173403
1629486_at	1629486_at	Ccp84Ag	cuticle cluster 2	40819	FBgn0004777	FBgn0004777	-0.386169	0.017405
1628547_at	1628547_at	CG5167	---	41521	FBgn0038038	FBgn0038038	0.465652	0.0174846
1627134_at	1627134_at	ApepP	Aminopeptidase P	35029	FBgn0026150	FBgn0026150	0.288682	0.0175033
1627698_at	1627698_at	CCS	CCS	46035	FBgn0010531	FBgn0010531	0.518337	0.0175049
1638435_at	1638435_at	---	---	---	---	---	-0.670716	0.0177021
1639495_at	1639495_at	Cyp9b1	Cytochrome P450-9b1	35634	FBgn0015038	FBgn0015038	0.764072	0.0177387
1641081_at	1641081_at	obst-G	CG9781	39355	FBgn0036228	FBgn0036228	0.159506	0.0178091
1637625_s_at	1637625_s_at	CG32813	---	31089	FBgn0052813	FBgn0052813	-0.266392	0.0178949
1623863_a_at	1623863_a_at	Tis11	Tis11 homolog	32222	FBgn0011837	FBgn0011837	-0.225294	0.0179033
1623919_a_at	1623919_a_at	kuk	kugelkern	42063	FBgn0038476	FBgn0038476	0.28314	0.0179422
1632091_at	1632091_at	CG8192	---	36723	FBgn0034030	FBgn0034030	0.364688	0.0180761
1629037_at	1629037_at	CG9650	---	31660	FBgn0029939	FBgn0029939	0.344202	0.0180897
1634881_at	1634881_at	l(2)NC136	lethal (2) NC136	35501	FBgn0033029	FBgn0033029	0.564777	0.0181062
1632228_at	1632228_at	CG6733	---	42731	FBgn0039052	FBgn0039052	-1.14667	0.0181094
1630283_at	1630283_at	Cdc37	cdc37 protein	38232	FBgn0011573	FBgn0011573	0.322938	0.0181339
1623291_at	1623291_at	CG31673	---	35348	FBgn0051673	FBgn0051673	0.343249	0.0181851
1629202_at	1629202_at	CG7362	---	41787	FBgn0038258	FBgn0038258	-0.415545	0.0182501
1636802_at	1636802_at	CG42458	CG33277	2768945	FBgn0259935	FBgn0259935	-0.903144	0.0182567
1630882_s_at	1630882_s_at	XNP	XNP	43080	FBgn0039338	FBgn0039338	0.291985	0.0183168
1630995_at	1630995_at	chif	chiffon	34974	FBgn0000307	FBgn0000307	-0.113086	0.0183493
1635272_a_at	1635272_a_at	CG10205	---	36650	FBgn0033970	FBgn0033970	0.48407	0.0183825
1626496_at	1626496_at	CG10348	---	35132	FBgn0032707	FBgn0032707	-0.458722	0.0183904
1631100_at	1631100_at	Lkr	Drosokinin receptor	38622	FBgn0035610	FBgn0035610	-0.558049	0.0184155
1625701_at	1625701_at	---	---	---	---	---	-1.00738	0.0184216
1626217_at	1626217_at	Ipp	inositol polyphosphate 1-phosphatase	41701	FBgn0016672	FBgn0016672	0.294199	0.0184602
1628167_s_at	1628167_s_at	CG6597	---	40231	FBgn0036967	FBgn0036967	-0.11553	0.0185347
1635473_at	1635473_at	Apf	diadenosine tetraphosphate hydrolase	318908	FBgn0051713	FBgn0051713	0.227727	0.0186099
1641303_at	1641303_at	egl	egalitarian	37757	FBgn0000562	FBgn0000562	-0.0882505	0.0186137
1638157_at	1638157_at	CG18012	---	42146	FBgn0038552	FBgn0038552	0.413187	0.0186667
1633578_a_at	1633578_a_at	PpN58A	Protein phosphatase N at 58A	37493	FBgn0025573	FBgn0025573	-0.556594	0.0187029
1627669_at	1627669_at	CG1791	Fibrinogen-related protein	31927	FBgn0030163	FBgn0030163	0.413281	0.0188772
1625970_at	1625970_at	ex	expanded	33218	FBgn0004583	FBgn0004583	-0.371973	0.0189446
1623408_s_at	1623408_s_at	HIP /// HIP-R	anon-fast-evolving-1A9 /// anon-fast-evolving-1A9	31335 /// 318211	FBgn0029676 /// FBgn0260484	FBgn0029676 /// FBgn0260484	-0.0733183	0.0189491
1627932_at	1627932_at	how	struthio	42596	FBgn0017397	FBgn0017397	-0.353142	0.018965
1636130_at	1636130_at	Arf72A	Arflike at 72A	39745	FBgn0000115	FBgn0000115	0.222996	0.0189699
1638509_at	1638509_at	5PtaseI	5PtaseI	326119	FBgn0259178	FBgn0259178	0.335307	0.0190369
1638549_at	1638549_at	CG31460	---	318747	FBgn0051460	FBgn0051460	0.259642	0.0190527
1640190_at	1640190_at	Sac1	Sac1	38137	FBgn0035195	FBgn0035195	0.43703	0.0191233
1628607_at	1628607_at	---	---	---	---	---	0.360095	0.0191598
1632645_at	1632645_at	CG13330	---	36501	FBgn0033848	FBgn0033848	-0.409044	0.0193999
1626693_at	1626693_at	---	---	---	FBgn0037752	---	0.159778	0.019539
1622968_at	1622968_at	p115	p115	31698	FBgn0040087	FBgn0040087	0.224561	0.0195741
1631326_at	1631326_at	Zasp66	CG6416	38988	FBgn0035917	FBgn0035917	-0.451592	0.0196224
1634290_a_at	1634290_a_at	mew	PS1 integrin	32275	FBgn0004456	FBgn0004456	0.401472	0.0196643
1625486_a_at	1625486_a_at	PGRP-LA	Peptidoglycan recognition protein LA	39062	FBgn0035975	FBgn0035975	0.60829	0.0196985
1640207_at	1640207_at	CG3635	---	35447	FBgn0032981	FBgn0032981	0.538187	0.0197225
1641153_a_at	1641153_a_at	Df31	Decondensation factor 31	35418	FBgn0022893	FBgn0022893	-0.20409	0.0199139
1626239_at	1626239_at	bon	bonus	44235	FBgn0023097	FBgn0023097	-0.267472	0.0199276
1623347_at	1623347_at	CG11674	---	32374	FBgn0030551	FBgn0030551	0.595422	0.0200056
1627949_at	1627949_at	---	---	---	---	---	-0.448888	0.0201969
1626747_at	1626747_at	Pros28.1A	20s proteasome	42457	FBgn0017557	FBgn0017557	-0.806443	0.0202494
1638591_at	1638591_at	Tif-IA	Tif-IA	35454	FBgn0032988	FBgn0032988	0.411714	0.0202648
1626983_at	1626983_at	---	---	---	---	---	-0.75612	0.0203698
1638255_at	1638255_at	---	---	---	---	---	0.352112	0.0203794
1623113_at	1623113_at	Vha36-2	Vacuolar H[+] ATPase subunit 36-2	36328	FBgn0033706	FBgn0033706	-0.39128	0.0203836
1637769_s_at	1637769_s_at	CkIIbeta	casein kinase 2	32132	FBgn0000259	FBgn0000259	0.104999	0.0204367
1639833_at	1639833_at	CG34401	CG17757	50356	FBgn0085430	FBgn0085430	0.32819	0.0204794
1624783_at	1624783_at	CG14961	---	38414	FBgn0035439	FBgn0035439	0.465069	0.0204979
1632170_a_at	1632170_a_at	Cap-H2	Chromosome associated protein H2	41289	FBgn0037831	FBgn0037831	0.350827	0.0205543
1631005_at	1631005_at	CG13038	---	50268	FBgn0040795	FBgn0040795	0.388229	0.0206511
1636528_at	1636528_at	Gp93	Glycoprotein 93	43354	FBgn0039562	FBgn0039562	0.432324	0.020785
1640587_at	1640587_at	CG34391	CG15214	5740816	FBgn0085420	FBgn0085420	-0.322965	0.0207894
1634003_at	1634003_at	CG32685	---	31942	FBgn0052685	FBgn0052685	0.381041	0.0208122
1630881_at	1630881_at	CG1309	---	38519	FBgn0035519	FBgn0035519	0.360809	0.0208157
1636413_at	1636413_at	---	---	---	---	---	-0.230948	0.0208496
1625630_at	1625630_at	CG34171	---	5740474	FBgn0085200	FBgn0085200	-0.912939	0.0209094
1630636_s_at	1630636_s_at	Amun	Amun	32123	FBgn0030328	FBgn0030328	-0.157747	0.0209348
1626459_at	1626459_at	---	---	---	---	---	0.293245	0.0209503
1635271_at	1635271_at	CG30431	---	35549	FBgn0050431	FBgn0050431	-0.328792	0.0209581
1625528_at	1625528_at	CG17593	---	33573	FBgn0031544	FBgn0031544	0.234652	0.0209674
1633635_s_at	1633635_s_at	CG7879	---	38184	FBgn0035235	FBgn0035235	0.782657	0.0210331
1634402_at	1634402_at	Scgbeta	Sarcoglycan beta	41525	FBgn0038042	FBgn0038042	0.720896	0.0210463
1636789_s_at	1636789_s_at	Tango11	anon-fast-evolving-1F11	246596	FBgn0050404	FBgn0050404	0.191125	0.0212344
1641659_s_at	1641659_s_at	CG7834	Electron transfer flavoprotein beta subunit	43515	FBgn0039697	FBgn0039697	0.402943	0.0213222
1636971_at	1636971_at	CG12464	---	36516	FBgn0033861	FBgn0033861	-0.485445	0.0214426
1634576_at	1634576_at	N	Notch	31293	FBgn0004647	FBgn0004647	-0.196673	0.0214985
1628502_at	1628502_at	---	---	---	---	---	0.311753	0.0215234
1641253_at	1641253_at	Src64B	Src oncogene at 64B	48973	FBgn0003501	FBgn0003501	-0.315904	0.0216034
1641739_at	1641739_at	---	---	---	---	---	-0.278595	0.021624
1629386_at	1629386_at	---	---	---	---	---	-0.225037	0.0216258
1628557_at	1628557_at	CG2063	---	35952	FBgn0033400	FBgn0033400	0.546857	0.0217382
1629538_s_at	1629538_s_at	---	---	---	FBgn0047000	---	-0.971951	0.0217675
1634037_s_at	1634037_s_at	Ssdp	Sequence-specific single-stranded DNA-binding protein	42177	FBgn0011481	FBgn0011481	-0.160832	0.0219207
1626812_at	1626812_at	CG14132	---	50290	FBgn0040817	FBgn0040817	1.05363	0.0221091
1639873_at	1639873_at	CG6745	---	38969	FBgn0035901	FBgn0035901	0.34901	0.0222068
1628718_at	1628718_at	CG11289	---	33993	FBgn0031887	FBgn0031887	0.124083	0.0222342
1637405_at	1637405_at	CG32649	---	32239	FBgn0052649	FBgn0052649	0.456814	0.0222674
1638275_at	1638275_at	CG11699	---	32101	FBgn0030311	FBgn0030311	0.527063	0.022294
1631944_at	1631944_at	---	---	---	---	---	-0.443226	0.0223762
1626250_at	1626250_at	CG14282	---	42301	FBgn0038685	FBgn0038685	-0.477287	0.0223996
1626594_s_at	1626594_s_at	svp	seven-up	41491	FBgn0003651	FBgn0003651	-0.174218	0.022463
1633531_at	1633531_at	CG34381	CG14004	33812	FBgn0085410	FBgn0085410	-0.211736	0.022516
1631205_a_at	1631205_a_at	CG6084	ESTS:34F4T	39304	FBgn0086254	FBgn0086254	0.25071	0.0226099
1631637_a_at	1631637_a_at	Cpr	P450 reductase	33883	FBgn0015623	FBgn0015623	0.216237	0.0226295
1637288_at	1637288_at	CG7548	---	38843	FBgn0035792	FBgn0035792	0.8691	0.0226778
1628336_a_at	1628336_a_at	Lac	lachesin	36363	FBgn0010238	FBgn0010238	-0.322778	0.0226922
1628530_at	1628530_at	CG10584	---	40324	FBgn0037045	FBgn0037045	0.319231	0.0226943
1628489_at	1628489_at	dally	division abnormally delayed	39013	FBgn0011577	FBgn0011577	-0.192066	0.0228051
1637181_at	1637181_at	---	---	---	---	---	0.313109	0.0228312
1636638_s_at	1636638_s_at	CG7215 /// Prx5	--- /// peroxiredoxin 5	3771951 /// 3772662	FBgn0038570 /// FBgn0038571	FBgn0038570 /// FBgn0038571	0.213758	0.0229649
1637928_at	1637928_at	gb /// Oatp58Db	CG6070 /// Organic anion transporting polypeptide 58Db	37544 /// 43265	FBgn0034715	FBgn0034715 /// FBgn0039487	-0.474298	0.0230313
1629215_at	1629215_at	Kua	Kua	35300	FBgn0032850	FBgn0032850	-0.844305	0.0230498
1637429_at	1637429_at	CG8441	---	36792	FBgn0034086	FBgn0034086	-0.240961	0.0231472
1629224_at	1629224_at	CG14420	---	31284	FBgn0029643	FBgn0029643	0.495133	0.0233495
1624063_at	1624063_at	CG15699	---	36756	FBgn0034056	FBgn0034056	0.64657	0.0233972
1629710_at	1629710_at	Lip1	Lipase 1	43973	FBgn0023496	FBgn0023496	0.421323	0.0234721
1624839_at	1624839_at	h	hairy	38995	FBgn0001168	FBgn0001168	0.498724	0.0234756
1639149_at	1639149_at	CG15313	---	31937	FBgn0030173	FBgn0030173	0.693251	0.0235019
1629071_at	1629071_at	---	---	---	---	---	0.458715	0.0235027
1640409_at	1640409_at	wit	wishful thinking	44096	FBgn0024179	FBgn0024179	-0.93682	0.0235511
1625199_s_at	1625199_s_at	dap	decapo	36001	FBgn0010316	FBgn0010316	-0.489029	0.0236102
1641556_a_at	1641556_a_at	l(2)k05819	lethal (2) k05819	33644	FBgn0022153	FBgn0022153	0.467578	0.0236756
1629628_at	1629628_at	---	---	---	---	---	0.221419	0.0237368
1638010_at	1638010_at	cngl	CNG channel-like	32468	FBgn0029090	FBgn0029090	0.362279	0.0237396
1640168_at	1640168_at	Spn42Db	Serpin 42Db	35599	FBgn0033112	FBgn0033112	0.211676	0.023741
1624658_at	1624658_at	CG33158	---	39834	FBgn0053158	FBgn0053158	0.410249	0.0238064
1624139_at	1624139_at	PhKgamma	phosphorylase kinase gamma	32120	FBgn0011754	FBgn0011754	0.37335	0.0238236
1639787_at	1639787_at	CG6791	---	41391	FBgn0037918	FBgn0037918	-0.296646	0.0238257
1631229_at	1631229_at	---	---	---	---	---	-0.183984	0.023868
1627454_a_at	1627454_a_at	cora	Coracle	37205	FBgn0010434	FBgn0010434	0.24759	0.0238875
1626617_at	1626617_at	dx	deltex	31589	FBgn0000524	FBgn0000524	-0.160414	0.0238954
1634610_at	1634610_at	---	---	---	FBgn0053963	---	0.457175	0.0239043
1625749_at	1625749_at	CG14937	---	34591	FBgn0032377	FBgn0032377	0.444438	0.0239133
1632499_at	1632499_at	Mur2B	Mucin related 2B	31111	FBgn0025390	FBgn0025390	0.623853	0.023945
1629087_s_at	1629087_s_at	---	---	---	---	---	-0.304687	0.0239728
1635537_at	1635537_at	asf1	anti-silencing factor 1	40141	FBgn0029094	FBgn0029094	-0.264494	0.0240433
1631210_at	1631210_at	CG14540	---	43145	FBgn0039398	FBgn0039398	-0.728591	0.024065
1626659_at	1626659_at	CG4980	---	43348	FBgn0039558	FBgn0039558	0.285777	0.0240954
1635718_at	1635718_at	bur	Enhancer of GMR-sina 2-2	45830	FBgn0000239	FBgn0000239	-0.0861007	0.0241511
1628667_at	1628667_at	CG6689	---	41345	FBgn0037877	FBgn0037877	0.517384	0.0242262
1638015_at	1638015_at	---	---	---	---	---	0.184698	0.0242533
1632186_at	1632186_at	---	---	---	---	---	-0.434769	0.0242603
1633874_at	1633874_at	CG12460	---	3355078	FBgn0040045	FBgn0040045	-0.396144	0.0243007
1628700_at	1628700_at	CG15472	---	31409	FBgn0029724	FBgn0029724	-0.517665	0.0244032
1634901_at	1634901_at	---	---	---	---	---	-0.246775	0.0244673
1626925_at	1626925_at	CG42637	---	40153	FBgn0261359 /// FBgn0261360	FBgn0261360	0.174597	0.024474
1636310_at	1636310_at	Victoria	Turandot E	35275	FBgn0053117	FBgn0053117	-1.22045	0.0245236
1629092_at	1629092_at	---	---	---	---	---	0.262263	0.0246615
1641200_at	1641200_at	Pbprp3	Olfactory-specific-F	40737	FBgn0011281	FBgn0011281	0.169707	0.0246923
1632180_at	1632180_at	CG7791	---	35511	FBgn0033038	FBgn0033038	0.309194	0.0247229
1624618_at	1624618_at	chrw	chrowded	44172	FBgn0015372	FBgn0015372	0.11329	0.0250971
1632269_at	1632269_at	Gnf1 /// RpS3	germline transcription factor /// ribosomal protein S3	40607 /// 42761	FBgn0002622	FBgn0002622 /// FBgn0004913	0.0991699	0.0252033
1629938_at	1629938_at	Ctr1A	Copper transporter 1A	31601	FBgn0062413	FBgn0062413	0.212973	0.0253453
1624742_a_at	1624742_a_at	Elongin-C	d-elongin C	37237	FBgn0023211	FBgn0023211	0.117853	0.02536
1632956_at	1632956_at	CG3021	Transcription unit E	53546	FBgn0040337	FBgn0040337	0.276884	0.0253955
1632952_at	1632952_at	CG4598	---	34315	FBgn0032160	FBgn0032160	0.228869	0.0255368
1626262_s_at	1626262_s_at	CG3104	---	33486	FBgn0031473	FBgn0031473	0.409462	0.0255402
1632845_at	1632845_at	Hr39	Hormone receptor-like in 39	35398	FBgn0261239	FBgn0261239	-0.649299	0.0255647
1641650_at	1641650_at	alpha-Est5	fragment D	40905	FBgn0261393	FBgn0261393	0.412799	0.0255664
1630674_at	1630674_at	Trax	Translin associated factor X	41871	FBgn0038327	FBgn0038327	0.677243	0.0256274
1635908_at	1635908_at	CG11071	---	32353	FBgn0030532	FBgn0030532	0.631078	0.025639
1638981_at	1638981_at	Ugt86Dh	Ugt86Dh	53503	FBgn0040252	FBgn0040252	1.07033	0.0256549
1628694_a_at	1628694_a_at	14-3-3epsilon	Suppressor of Ras85D 3-9	42186	FBgn0020238	FBgn0020238	-0.0828768	0.0256641
1625262_at	1625262_at	CG17786	---	42879	FBgn0039167	FBgn0039167	-0.326506	0.0257145
1638901_at	1638901_at	CG10014	---	41481	FBgn0038000	FBgn0038000	-0.828824	0.025828
1635114_a_at	1635114_a_at	GABA-B-R3	metabotropic GABA-B receptor subtype 3	33248	FBgn0031275	FBgn0031275	0.241827	0.0258302
1633588_at	1633588_at	---	---	---	---	---	0.750229	0.025898
1626672_at	1626672_at	CG1399	Dcarmil	35715	FBgn0033212	FBgn0033212	0.568203	0.0259252
1639720_at	1639720_at	CG42269	CG6596	38689	FBgn0259164	FBgn0259164	-1.0298	0.0259576
1629559_s_at	1629559_s_at	Atet	ABC transporter expressed in trachea	33636	FBgn0020762	FBgn0020762	0.355987	0.0260659
1639841_at	1639841_at	CG32779 /// CG42499	--- /// ---	31336 /// 8674110	FBgn0052779 /// FBgn0260225	FBgn0052779 /// FBgn0260225	0.392553	0.0260946
1637799_at	1637799_at	r-l	UMP synthase	42493	FBgn0003257	FBgn0003257	0.278371	0.0262546
1639671_at	1639671_at	egr	Eiger	36054	FBgn0033483	FBgn0033483	0.531736	0.0262693
1622966_at	1622966_at	RpS28a	Ribosomal protein S28a	43564	FBgn0039739	FBgn0039739	0.354918	0.0263342
1626322_at	1626322_at	---	---	---	---	---	0.396892	0.0263641
1641022_a_at	1641022_a_at	Cyp18a1	Cytochrome P450 17C	32858	FBgn0010383	FBgn0010383	0.583775	0.0263899
1629846_at	1629846_at	CG11619	---	40072	FBgn0036836	FBgn0036836	0.481289	0.0264423
1630056_at	1630056_at	CG32054	---	326185	FBgn0052054	FBgn0052054	-0.374529	0.0264911
1629741_at	1629741_at	Drak	Death-associated protein kinase related	32097	FBgn0052666	FBgn0052666	0.390395	0.0265197
1641522_at	1641522_at	---	---	---	---	---	-0.526248	0.0266566
1626263_at	1626263_at	CG7510	---	39965	FBgn0036741	FBgn0036741	0.360835	0.0268595
1636004_at	1636004_at	---	---	---	---	---	-0.703533	0.0269603
1638966_at	1638966_at	bin	Biniou	38766	FBgn0045759	FBgn0045759	-0.226253	0.0269616
1627300_at	1627300_at	para	paralytic	32619	FBgn0260993	FBgn0260993	0.441985	0.0269803
1626406_at	1626406_at	---	---	---	---	---	0.433624	0.0269984
1637275_a_at	1637275_a_at	---	---	---	FBgn0033857	---	-0.879821	0.027015
1634515_at	1634515_at	CG8093	---	36686	FBgn0033999	FBgn0033999	0.76242	0.0270326
1631253_at	1631253_at	---	---	---	---	---	0.96872	0.0270609
1632791_at	1632791_at	CG32479	---	38103	FBgn0052479	FBgn0052479	-0.0845302	0.0270624
1623748_at	1623748_at	---	---	---	---	---	-0.23571	0.0272024
1637210_at	1637210_at	---	---	---	---	---	-0.253085	0.0272151
1636561_at	1636561_at	CG9967	---	33414	FBgn0031413	FBgn0031413	0.471791	0.0272853
1632114_at	1632114_at	Cyp12a4	Cyp12a4	42294	FBgn0038681	FBgn0038681	-0.38891	0.0272883
1635847_at	1635847_at	Vm26Aa	Vitelline membrane 26Aa	33829	FBgn0003979	FBgn0003979	0.605195	0.0275291
1627736_at	1627736_at	Actbeta	activin-beta	43826	FBgn0024913	FBgn0024913	-0.110839	0.0275842
1625683_at	1625683_at	CG5112	---	43083	FBgn0039341	FBgn0039341	0.286704	0.0275892
1630220_at	1630220_at	---	---	---	---	---	0.401241	0.0276604
1631492_at	1631492_at	CG17173	---	39609	FBgn0036447	FBgn0036447	-0.36791	0.0278709
1626892_at	1626892_at	del	CG9252	35380	FBgn0086251	FBgn0086251	-0.463248	0.0278941
1636630_s_at	1636630_s_at	CG5091 /// CG5096	--- /// ---	34409 /// 34410	FBgn0032234 /// FBgn0032235	FBgn0032234 /// FBgn0032235	-0.358349	0.0279086
1641436_at	1641436_at	dgt5	CG8828	36364	FBgn0033740	FBgn0033740	-0.228449	0.0279367
1630784_a_at	1630784_a_at	CG9990	---	43391	FBgn0039594	FBgn0039594	0.279976	0.0279395
1640346_at	1640346_at	CycH	cyclin H	40429	FBgn0022936	FBgn0022936	0.283738	0.0279679
1633932_x_at	1633932_x_at	---	---	---	---	---	-0.974602	0.0280594
1630525_at	1630525_at	inaF-D	inaF	32126	FBgn0260812	FBgn0260812	0.440288	0.0284815
1633785_at	1633785_at	epsilonCOP	epsilonCOP	33908	FBgn0027496	FBgn0027496	0.352474	0.0285793
1632118_s_at	1632118_s_at	CG31121	---	42975	FBgn0051121	FBgn0051121	0.731523	0.0285883
1624677_at	1624677_at	tnc	tenectin	42990	FBgn0039257	FBgn0039257	0.486817	0.0286431
1636671_at	1636671_at	CG13479	---	50284	FBgn0040811	FBgn0040811	-0.890723	0.0286654
1626868_at	1626868_at	CG17687	---	39495	FBgn0036348	FBgn0036348	-0.339503	0.0287387
1624500_at	1624500_at	---	---	---	---	---	-0.464511	0.0287762
1634397_at	1634397_at	---	---	---	---	---	0.362769	0.0288438
1632414_at	1632414_at	CG8546	---	38835	FBgn0035785	FBgn0035785	0.577272	0.0288776
1634316_at	1634316_at	CG1582	---	32021	FBgn0030246	FBgn0030246	0.291925	0.0289466
1625999_at	1625999_at	asl	star dust	40682	FBgn0261004	FBgn0261004	-0.277426	0.0289602
1637020_at	1637020_at	---	---	---	---	---	-0.62251	0.0291203
1630701_at	1630701_at	CG10778	---	31708	FBgn0029980	FBgn0029980	0.48111	0.0291221
1637084_at	1637084_at	CG14883	---	41997	FBgn0038432	FBgn0038432	0.492806	0.0292483
1623435_at	1623435_at	---	---	---	---	---	-0.447094	0.0294102
1634935_a_at	1634935_a_at	CG1648	---	36009	FBgn0033446	FBgn0033446	0.377695	0.02951
1636730_at	1636730_at	CG13373	---	30988	FBgn0029522	FBgn0029522	0.427361	0.0296332
1627897_at	1627897_at	Det	Deterin	42077	FBgn0259784	FBgn0259784	-0.4469	0.0296551
1630526_at	1630526_at	---	---	---	---	---	-0.312852	0.0297432
1635425_s_at	1635425_s_at	---	---	---	---	---	-0.164464	0.0298046
1640085_at	1640085_at	CG9733	POAE-like Serine protease	43601	FBgn0039759	FBgn0039759	1.28223	0.0298235
1634404_at	1634404_at	CG4573	---	39828	FBgn0036629	FBgn0036629	0.262086	0.0298458
1641249_at	1641249_at	---	---	---	---	---	0.211395	0.029905
1636517_at	1636517_at	gprs	gprs	36862	FBgn0024232	FBgn0024232	0.34617	0.0299363
1634065_s_at	1634065_s_at	Eno	phosphopyruvate hydratase	33351	FBgn0000579	FBgn0000579	0.0887436	0.0300511
1626722_at	1626722_at	CG14087	---	40109	FBgn0036868	FBgn0036868	-0.642379	0.0301415
1635111_s_at	1635111_s_at	CG3358	---	35604	FBgn0033117	FBgn0033117	0.430706	0.0301904
1638076_at	1638076_at	---	---	---	---	---	-0.442041	0.0302271
1637697_at	1637697_at	---	---	---	---	---	-0.168524	0.0302499
1632910_at	1632910_at	CG7512	---	39289	FBgn0036168	FBgn0036168	-0.336065	0.0303288
1634845_at	1634845_at	Tsp42Ef	tetraspanin 42E	35615	FBgn0033127	FBgn0033127	0.30757	0.0304269
1625400_at	1625400_at	Cpr47Ea	CG9079	36188	FBgn0033597	FBgn0033597	0.337253	0.0304478
1623260_at	1623260_at	---	---	---	---	---	-0.0843831	0.0306279
1626309_at	1626309_at	Muc68D	Mucin 68D	39326	FBgn0036203	FBgn0036203	-0.237015	0.0306452
1629040_at	1629040_at	CG3476	---	33987	FBgn0031881	FBgn0031881	0.397243	0.0307441
1631717_at	1631717_at	---	---	---	---	---	-0.574914	0.0309474
1635636_at	1635636_at	to	Takeout	43036	FBgn0039298	FBgn0039298	0.858078	0.0309681
1636162_a_at	1636162_a_at	CG10349	domain II	42038	FBgn0015350	FBgn0015350	0.602695	0.0310286
1631791_at	1631791_at	---	---	---	---	---	-0.477997	0.0310648
1632970_at	1632970_at	CG15336	---	31742	FBgn0030009	FBgn0030009	0.290121	0.03107
1635024_at	1635024_at	---	---	---	---	---	0.406048	0.0310908
1630700_at	1630700_at	---	---	---	---	---	-0.314497	0.0312207
1638378_at	1638378_at	CG13116	---	34288	FBgn0032139	FBgn0032139	1.30215	0.0313075
1640185_at	1640185_at	CG2076	---	32041	FBgn0030263	FBgn0030263	0.264986	0.0313739
1640943_at	1640943_at	PSR	phosphatidylserine receptor	42616	FBgn0038948	FBgn0038948	0.444289	0.0313832
1628529_a_at	1628529_a_at	CG33932 /// Rpp20	--- /// Rpp20	338392 /// 3772007	FBgn0066303 /// FBgn0066304	FBgn0066303 /// FBgn0066304	0.372706	0.0313918
1638865_x_at	1638865_x_at	---	---	---	---	---	0.698832	0.0314032
1629499_at	1629499_at	---	---	---	FBgn0261565	---	0.31515	0.0314194
1623769_at	1623769_at	CG7322	---	32880	FBgn0030968	FBgn0030968	0.46551	0.0314399
1640718_at	1640718_at	---	---	---	---	---	0.137119	0.031447
1639268_at	1639268_at	CG13324 /// DyakGE13403	--- /// ---	36434	FBgn0033789	FBgn0033789 /// FBgn0068442	-1.11169	0.0314889
1637129_at	1637129_at	GstE3	Glutathione S transferase E3	37108	FBgn0063497	FBgn0063497	0.414592	0.0315164
1628539_at	1628539_at	CG31174	---	318616	FBgn0051174	FBgn0051174	-1.12122	0.031524
1626934_a_at	1626934_a_at	---	---	---	FBgn0261563	---	-0.512828	0.0316086
1638322_at	1638322_at	CG10168	---	42776	FBgn0039087	FBgn0039087	-0.971225	0.0316578
1637407_at	1637407_at	CG32243	---	317935	FBgn0052243	FBgn0052243	-0.612645	0.0316747
1632360_s_at	1632360_s_at	CG31038	---	43535	FBgn0051038	FBgn0051038	-0.474421	0.0317364
1640328_at	1640328_at	---	---	---	---	---	0.358268	0.031747
1635332_at	1635332_at	---	---	---	---	---	-0.424948	0.0318026
1639625_at	1639625_at	Vps25	Vacuolar protein sorting 25	35847	FBgn0022027	FBgn0022027	0.263966	0.031855
1638868_at	1638868_at	Mcm10	Sensitized chromosome inheritance modifier 19	35390	FBgn0032929	FBgn0032929	-0.512807	0.0318723
1623405_at	1623405_at	pav	Pavarotti KLP	38515	FBgn0011692	FBgn0011692	-1.06825	0.0318848
1638265_s_at	1638265_s_at	primo-1 /// primo-2	primo-1 /// primo-2	3772179 /// 3772427	FBgn0040076 /// FBgn0040077	FBgn0040076 /// FBgn0040077	0.28466	0.031898
1634923_at	1634923_at	---	---	---	FBgn0030835	---	0.236625	0.0319296
1638878_at	1638878_at	Or23a /// Prosbeta4R2	Olfactory receptor 23A.1 /// Proteasome beta4R2 subunit	33450 /// 33451	FBgn0031443	FBgn0026395 /// FBgn0031443	-0.574516	0.0319342
1638274_s_at	1638274_s_at	pix	pixie	39027	FBgn0086706	FBgn0086706	0.147057	0.0319343
1629014_s_at	1629014_s_at	CG2604 /// DsimGD19638	--- /// ---	40623	FBgn0037298	FBgn0037298 /// FBgn0191129	0.272515	0.0319385
1628793_at	1628793_at	CG6106	---	32816	FBgn0030914	FBgn0030914	0.332923	0.0319541
1632740_at	1632740_at	CG42266	CG31737	7354431	FBgn0259151	FBgn0259151	-0.369326	0.031977
1628596_at	1628596_at	CG4610	---	37571	FBgn0034735	FBgn0034735	0.3751	0.0320671
1635310_s_at	1635310_s_at	CG31688	---	35314	FBgn0051688	FBgn0051688	-0.648737	0.0322059
1628737_at	1628737_at	CG12912	---	36075	FBgn0033497	FBgn0033497	-0.471145	0.032304
1632382_at	1632382_at	---	---	---	---	---	0.865547	0.0323514
1622980_at	1622980_at	Prp19	Prp19	37123	FBgn0261119	FBgn0261119	0.26285	0.0323871
1638515_at	1638515_at	CG13155	---	36346	FBgn0033723	FBgn0033723	-0.796355	0.0324171
1625783_at	1625783_at	CG9445	---	50147	FBgn0040674	FBgn0040674	-0.97178	0.0324511
1638729_at	1638729_at	tej	anon-fast-evolving-1D11	36590	FBgn0033921	FBgn0033921	-0.291488	0.0324845
1636633_at	1636633_at	---	---	---	---	---	0.389454	0.0326052
1630251_at	1630251_at	CG9624	---	41730	FBgn0038213	FBgn0038213	-0.756371	0.0326973
1633566_at	1633566_at	CG7694	---	42230	FBgn0038627	FBgn0038627	0.376944	0.0327118
1631307_at	1631307_at	CG11438	---	40469	FBgn0037164	FBgn0037164	0.450055	0.0327456
1637825_at	1637825_at	CG11127	---	35673	FBgn0033178	FBgn0033178	0.756697	0.032819
1632226_at	1632226_at	Fie	CG1079	38452	FBgn0026592	FBgn0026592	-0.525029	0.0328729
1626988_at	1626988_at	CG6805	---	36911	FBgn0034179	FBgn0034179	0.463552	0.032963
1639355_s_at	1639355_s_at	---	---	---	---	---	-0.341207	0.03308
1638209_at	1638209_at	---	---	---	---	---	0.721423	0.0330995
1638281_at	1638281_at	CG7448	---	40440	FBgn0037143	FBgn0037143	-0.415732	0.0331687
1636339_at	1636339_at	CG13334	---	36510	FBgn0033856	FBgn0033856	-0.750051	0.0332537
1638221_at	1638221_at	Obp83cd	Odorant-binding protein 83d	40746	FBgn0046878	FBgn0046878	0.543973	0.0333038
1640910_at	1640910_at	CG15731	---	32194	FBgn0030390	FBgn0030390	-0.216203	0.0334307
1636567_at	1636567_at	CG31199	---	42456	FBgn0051199	FBgn0051199	-0.317124	0.0334389
1639444_a_at	1639444_a_at	CG6454	---	42904	FBgn0039187	FBgn0039187	0.44989	0.0334525
1627166_at	1627166_at	CG17287	---	36939	FBgn0034202	FBgn0034202	-0.485971	0.0335155
1627273_at	1627273_at	CG12035	---	38217	FBgn0035263	FBgn0035263	0.486023	0.0336548
1623214_at	1623214_at	CG9669	---	39882	FBgn0036667	FBgn0036667	0.313348	0.033657
1629042_at	1629042_at	CG15674	---	37463	FBgn0034642	FBgn0034642	-0.312832	0.0337339
1638114_at	1638114_at	CG13022	---	39896	FBgn0036679	FBgn0036679	-0.37808	0.0337365
1633147_at	1633147_at	CG10659 /// DsimCG10659	--- /// ---	35285	FBgn0032839	FBgn0032839 /// FBgn0259781	0.493414	0.0337377
1631106_s_at	1631106_s_at	Aats-ile	Isoleucyl-tRNA synthetase	45785	FBgn0027086	FBgn0027086	0.329946	0.0338142
1635698_at	1635698_at	---	---	---	---	---	-0.290147	0.0338844
1623356_at	1623356_at	CG11999	---	40637	FBgn0037312	FBgn0037312	0.513658	0.0339834
1627516_at	1627516_at	CG6834	---	41409	FBgn0037935	FBgn0037935	1.39999	0.0341319
1640458_at	1640458_at	CG11211	---	35545	FBgn0033067	FBgn0033067	-0.707573	0.0341372
1623149_at	1623149_at	CG33233	---	2769005	FBgn0053233	FBgn0053233	0.33651	0.0341579
1632343_at	1632343_at	Alas	Aminolevulinate synthase	37815	FBgn0020764	FBgn0020764	0.25075	0.0341983
1633341_s_at	1633341_s_at	dac	Dachshund	34982	FBgn0005677	FBgn0005677	-0.633171	0.0342273
1637882_at	1637882_at	---	---	---	---	---	0.434524	0.0343028
1635296_at	1635296_at	---	---	---	---	---	-0.324803	0.0343337
1640214_at	1640214_at	Naam	nicotinamide amidase	42348	FBgn0051216	FBgn0051216	0.246694	0.0343398
1635511_at	1635511_at	---	---	---	---	---	0.245875	0.0344064
1624131_at	1624131_at	---	---	---	---	---	-0.69751	0.0344277
1631711_at	1631711_at	CG14823	---	38772	FBgn0035734	FBgn0035734	0.432708	0.0344459
1630059_at	1630059_at	CG34280	---	5740878	FBgn0054053 /// FBgn0085309	FBgn0085309	-0.415721	0.0344561
1636163_at	1636163_at	Arr1	arrestin	35078	FBgn0000120	FBgn0000120	-0.502199	0.0344661
1640536_at	1640536_at	CG33098	---	326253	FBgn0053098	FBgn0053098	-0.562476	0.0345059
1630599_at	1630599_at	---	---	---	---	---	-1.05554	0.0345138
1627965_s_at	1627965_s_at	---	---	---	---	---	0.177902	0.0345394
1627779_at	1627779_at	CG13295	---	38692	FBgn0035674	FBgn0035674	0.518454	0.0345459
1625164_at	1625164_at	TotX	Turandot X	117460	FBgn0044810	FBgn0044810	-0.275717	0.034605
1640841_at	1640841_at	mts	microtubule star	45959	FBgn0004177	FBgn0004177	-0.110944	0.0346829
1630608_at	1630608_at	CG14608	---	40868	FBgn0037487	FBgn0037487	0.553486	0.0347005
1640951_at	1640951_at	---	---	---	---	---	-0.825337	0.0347496
1627655_at	1627655_at	CG30410	---	246599	FBgn0050410	FBgn0050410	0.235725	0.0347684
1634382_at	1634382_at	CG31675	---	318879	FBgn0051675	FBgn0051675	-0.451799	0.0348858
1639829_at	1639829_at	CG15382	---	33391	FBgn0031393	FBgn0031393	-0.226371	0.0349042
1641315_at	1641315_at	CG15125	---	37258	FBgn0034463	FBgn0034463	-0.421856	0.0349293
1625773_at	1625773_at	Spn77Bc	Serpin 77Bc	40236	FBgn0036970	FBgn0036970	-0.438518	0.0349434
1640501_at	1640501_at	CG3829	---	38000	FBgn0035091	FBgn0035091	0.230385	0.035008
1632864_at	1632864_at	CG13258	---	34959	FBgn0032582	FBgn0032582	0.366148	0.0350474
1635364_at	1635364_at	CG30343	---	246551	FBgn0050343	FBgn0050343	0.355532	0.0350672
1633392_at	1633392_at	CG34289	---	5740640	FBgn0085318	FBgn0085318	-0.594742	0.0350959
1636386_s_at	1636386_s_at	CG34318 /// CG8179	--- /// ---	36712 /// 5740318	FBgn0034020 /// FBgn0085347	FBgn0034020 /// FBgn0085347	-0.37319	0.0353355
1635907_at	1635907_at	CG7414	---	40431	FBgn0037135	FBgn0037135	0.124606	0.0354363
1628359_at	1628359_at	---	---	---	---	---	-0.348714	0.0354567
1624247_at	1624247_at	CG5543	---	37768	FBgn0034908	FBgn0034908	0.744652	0.0357712
1638218_at	1638218_at	CG10909	---	41581	FBgn0038090	FBgn0038090	-0.595224	0.0357978
1627324_at	1627324_at	lola	longitudinals lacking	44548	FBgn0005630	FBgn0005630	-0.568281	0.0358163
1623929_at	1623929_at	---	---	---	---	---	0.568071	0.0359155
1634971_at	1634971_at	CG6465	---	41274	FBgn0037818	FBgn0037818	0.551565	0.0360999
1623626_a_at	1623626_a_at	CG11412	---	31079	FBgn0024362	FBgn0024362	0.270777	0.036101
1628032_a_at	1628032_a_at	LpR2	a2M-receptor-like	43105	FBgn0051092	FBgn0051092	0.642188	0.0361086
1627164_at	1627164_at	FLASH	FLASH ortholog	36455	FBgn0033806	FBgn0033806	-1.30072	0.0361443
1638128_at	1638128_at	CG30280	Fibrinogen-related protein	37522	FBgn0050280	FBgn0050280	-0.331497	0.0362581
1625571_at	1625571_at	CG5385	---	34386	FBgn0032215	FBgn0032215	0.301571	0.0363589
1628563_at	1628563_at	CG33181	---	318916	FBgn0053181	FBgn0053181	0.199399	0.0364427
1629397_at	1629397_at	---	---	---	---	---	-0.847537	0.0364465
1639326_s_at	1639326_s_at	kat80	katanin 80	32581	FBgn0040207	FBgn0040207	0.501686	0.0365251
1638248_at	1638248_at	CG32350 /// DperCG32350	--- /// ---	317987	FBgn0052350	FBgn0052350 /// FBgn0086947	-0.240827	0.0365996
1633568_s_at	1633568_s_at	---	---	---	FBgn0040002	---	0.11118	0.0367126
1635381_a_at	1635381_a_at	CRMP	dihydropyrimidine amidohydrolase	40675	FBgn0023023	FBgn0023023	-0.983214	0.0367384
1633355_at	1633355_at	CG10802	---	31318	FBgn0029664	FBgn0029664	0.331222	0.036758
1627455_at	1627455_at	wda	CG4448	42750	FBgn0039067	FBgn0039067	-0.664951	0.036764
1641134_at	1641134_at	CG7277	---	33777	FBgn0031713	FBgn0031713	0.335562	0.0368611
1627135_at	1627135_at	bnl	fibroblast growth factor	42356	FBgn0014135	FBgn0014135	0.398554	0.0368697
1627754_at	1627754_at	---	---	---	---	---	0.539441	0.0368753
1640518_at	1640518_at	---	---	---	FBgn0032469	---	-0.340676	0.036898
1637177_at	1637177_at	---	---	---	FBgn0030626	---	0.29136	0.0370755
1631396_at	1631396_at	tos	tosca	35119	FBgn0015553	FBgn0015553	-0.460675	0.0370757
1631426_at	1631426_at	CG32412	---	38663	FBgn0052412	FBgn0052412	0.727151	0.037232
1629201_at	1629201_at	CG5550	Fibrinogen-like	36883	FBgn0034160	FBgn0034160	-0.292506	0.0372516
1636222_at	1636222_at	Mef2	Complementation group C	36032	---	FBgn0011656	1.28072	0.0372589
1629898_s_at	1629898_s_at	CG10737	Gene 1	37202	FBgn0034420	FBgn0034420	0.461292	0.0372777
1630545_at	1630545_at	---	---	---	---	---	0.423228	0.0373514
1639909_at	1639909_at	CG7058	---	32873	FBgn0030961	FBgn0030961	0.566812	0.0373789
1634383_a_at	1634383_a_at	JhI-21	JhI-21	34624	FBgn0028425	FBgn0028425	0.347974	0.0374176
1637964_at	1637964_at	Eig71Eg	Gene VI	39708	FBgn0004594	FBgn0004594	-0.524058	0.0375119
1628113_at	1628113_at	Fili	CG13487	5740472	FBgn0085397	FBgn0085397	0.29512	0.037539
1628690_at	1628690_at	CG1503	---	33090	FBgn0031157	FBgn0031157	0.156694	0.0376831
1628692_at	1628692_at	---	---	---	---	---	0.328261	0.0377053
1637887_at	1637887_at	CG1703	---	32112	FBgn0030321	FBgn0030321	0.320339	0.0377144
1624705_a_at	1624705_a_at	fax	failed axon connections	39826	FBgn0014163	FBgn0014163	-0.258186	0.0377719
1629134_at	1629134_at	CG15373	---	32784	FBgn0030889	FBgn0030889	0.24334	0.0378534
1626194_at	1626194_at	melt	melted	38785	FBgn0023001	FBgn0023001	0.577563	0.0379647
1632336_at	1632336_at	CG15296	---	31986	FBgn0030215	FBgn0030215	-0.610616	0.0379944
1625656_s_at	1625656_s_at	Vps35	CG5625	37536	FBgn0034708	FBgn0034708	0.335636	0.0381043
1633129_at	1633129_at	CG7183	---	42181	FBgn0038583	FBgn0038583	0.659183	0.0382408
1634406_at	1634406_at	CG32982	---	34237	FBgn0052982	FBgn0052982	0.239288	0.0382944
1633706_at	1633706_at	CG7714	---	42250	FBgn0038645	FBgn0038645	0.614467	0.0385099
1635630_a_at	1635630_a_at	spir	spire	45931	FBgn0003475	FBgn0003475	-0.612771	0.0386066
1629629_at	1629629_at	Pdp	CG12151	31683	FBgn0029958	FBgn0029958	0.0559037	0.0386846
1635138_at	1635138_at	Fur1	Furin-like protease	47220	FBgn0004509	FBgn0004509	-0.23572	0.0387671
1631330_at	1631330_at	CG3408	---	39107	FBgn0036008	FBgn0036008	-0.207533	0.0388514
1633398_at	1633398_at	CG2616	---	40915	FBgn0037512	FBgn0037512	-0.942119	0.038858
1635583_s_at	1635583_s_at	fz2	D-frizzled2	40090	FBgn0016797	FBgn0016797	-0.26577	0.0390381
1632333_at	1632333_at	CG6108	---	34733	FBgn0032498	FBgn0032498	0.383414	0.0390408
1624256_at	1624256_at	CG16857	---	33635	FBgn0028482	FBgn0028482	0.400859	0.0390651
1639040_s_at	1639040_s_at	bdg	CG8291	36747	FBgn0034049	FBgn0034049	0.138922	0.0391046
1635252_a_at	1635252_a_at	Actn	Alpha-actinin	31166	FBgn0000667	FBgn0000667	0.164947	0.0391119
1638752_s_at	1638752_s_at	CG31961	---	319048	FBgn0051961	FBgn0051961	0.250853	0.0391606
1639443_at	1639443_at	CG13631	---	50073	FBgn0040600	FBgn0040600	0.537957	0.0392031
1624215_s_at	1624215_s_at	DIP1	klett	43981	FBgn0024807	FBgn0024807	0.223907	0.0392573
1634328_at	1634328_at	---	---	---	---	---	-0.267211	0.0392589
1629963_at	1629963_at	sut1	sugar transporter 1	35774	FBgn0028563	FBgn0028563	0.320929	0.039301
1625635_at	1625635_at	CG9316	---	35333	FBgn0032878	FBgn0032878	-0.364883	0.0393519
1634688_at	1634688_at	RabX5	RabX5	38209	FBgn0035255	FBgn0035255	-0.50024	0.0393573
1639716_at	1639716_at	eIF5B	cytoplasmic Initiation Factor 2	44261	FBgn0026259	FBgn0026259	0.276033	0.0394579
1634325_a_at	1634325_a_at	MESK2	Misexpression suppressor of KSR 2	37451	FBgn0043070	FBgn0043070	-0.234107	0.0394696
1640043_s_at	1640043_s_at	---	---	---	---	---	-0.414311	0.0395611
1628636_a_at	1628636_a_at	CG11943 /// DsimGD17470	--- /// CG11943	33002	FBgn0031078	FBgn0031078 /// FBgn0083467	0.336554	0.0395895
1628951_at	1628951_at	CG13739	---	35957	FBgn0033403	FBgn0033403	0.270112	0.0396177
1639706_s_at	1639706_s_at	---	---	---	---	---	0.632567	0.0397856
1624168_at	1624168_at	CG14411	---	32408	FBgn0030582	FBgn0030582	0.376007	0.0397867
1629491_at	1629491_at	CG13318	---	41048	FBgn0037627	FBgn0037627	0.556834	0.0399684
1623201_at	1623201_at	CG5783	---	35088	FBgn0032670	FBgn0032670	0.354811	0.0400091
1633565_at	1633565_at	CG7741	---	36208	FBgn0033615	FBgn0033615	0.222448	0.0400269
1632191_s_at	1632191_s_at	hts	hu-li tai shao	37230	FBgn0004873	FBgn0004873	0.343615	0.0400409
1636903_at	1636903_at	---	---	---	---	---	-0.468253	0.0400569
1627389_at	1627389_at	---	---	---	---	---	0.278532	0.0400734
1639641_at	1639641_at	CG8560 /// DsecCG8560	--- /// ---	38830	FBgn0035781	FBgn0035781 /// FBgn0261192	-0.737028	0.0400898
1627362_a_at	1627362_a_at	Su(var)2-10	zinc finger-containing Miz1 PIAS3-like	35927	FBgn0003612	FBgn0003612	-0.0832202	0.0402133
1627147_at	1627147_at	CG14644	NEST:bs06h05	40536	FBgn0250821	FBgn0250821	-0.492876	0.0402835
1623842_a_at	1623842_a_at	PhKgamma	phosphorylase kinase gamma	32120	FBgn0011754	FBgn0011754	0.120076	0.0402948
1630468_at	1630468_at	CG15247	---	31919	FBgn0030156	FBgn0030156	0.402231	0.0403082
1631751_at	1631751_at	CG10834	---	35438	FBgn0032972	FBgn0032972	-1.48325	0.0403384
1639644_at	1639644_at	Aats-ala	Alanyl-tRNA synthetase	34156	FBgn0027094	FBgn0027094	0.547226	0.0403781
1628445_at	1628445_at	CG33213	---	338395	FBgn0053213	FBgn0053213	0.426426	0.0403884
1626198_at	1626198_at	Cyp4d8	Cytochrome P450-4d8	38841	FBgn0015033	FBgn0015033	-0.345	0.0403992
1638698_at	1638698_at	---	---	---	---	---	-0.309347	0.0404692
1627720_at	1627720_at	CG14301	---	42235	FBgn0038632	FBgn0038632	-0.568302	0.0405295
1629314_at	1629314_at	---	---	---	---	---	0.545816	0.0405417
1640334_at	1640334_at	CG33178	---	318913	FBgn0053178	FBgn0053178	0.145468	0.0405436
1637415_at	1637415_at	CG6576	---	39003	FBgn0035924	FBgn0035924	-0.321691	0.0406028
1629413_at	1629413_at	CG12703	---	32992	FBgn0031069	FBgn0031069	0.302284	0.0406152
1634136_at	1634136_at	CG2157	---	32018	FBgn0030244	FBgn0030244	0.504615	0.040645
1634742_at	1634742_at	Sodh-2	Sorbitol dehydrogenase-2	41313	FBgn0022359	FBgn0022359	-0.344353	0.0407901
1639854_at	1639854_at	---	---	---	---	---	-0.485606	0.0407973
1636411_at	1636411_at	---	---	---	---	---	-0.557299	0.0408057
1628589_at	1628589_at	CG5010	transcript f	32701	FBgn0260747	FBgn0260747	0.441472	0.040909
1630291_at	1630291_at	MtnB	Metallothionein B	42424	FBgn0002869	FBgn0002869	-1.27515	0.0409751
1638081_at	1638081_at	CG3119	---	33479	FBgn0031466	FBgn0031466	0.662779	0.0410344
1629504_at	1629504_at	---	---	---	---	---	0.248828	0.0410605
1637482_at	1637482_at	oxt	peptide O-xylosyltransferase	38288	FBgn0015360	FBgn0015360	0.225004	0.0411012
1625485_at	1625485_at	---	---	---	---	---	-0.805485	0.0412042
1628044_at	1628044_at	CG10214	---	42811	FBgn0039115	FBgn0039115	0.575555	0.0412187
1624868_at	1624868_at	Cap-D3	Chromosome associated protein D3	33778	FBgn0051989	FBgn0051989	-0.253128	0.0413234
1627279_at	1627279_at	nwk	nervous wreck	39052	FBgn0035966	FBgn0035966	-0.624344	0.0413458
1629053_at	1629053_at	CG8370	---	36761	FBgn0034060	FBgn0034060	0.440808	0.0413782
1635154_s_at	1635154_s_at	---	---	---	---	---	-0.319822	0.0415002
1631366_at	1631366_at	CG14752	---	35840	FBgn0033307	FBgn0033307	0.549126	0.0415023
1635778_at	1635778_at	CG8771	---	36397	FBgn0033766	FBgn0033766	0.387074	0.0415923
1628995_at	1628995_at	CG8006	---	38920	FBgn0035857	FBgn0035857	-0.683275	0.0415967
1623005_at	1623005_at	---	---	---	---	---	-0.275961	0.0415975
1627157_at	1627157_at	CG1126	---	40600	FBgn0037280	FBgn0037280	0.359272	0.0416426
1640859_at	1640859_at	Sse	separase	38640	FBgn0035627	FBgn0035627	-0.846905	0.0417461
1626379_a_at	1626379_a_at	CG17490	---	3355125	FBgn0040009	FBgn0040009	0.338534	0.0418272
1631983_at	1631983_at	---	---	---	---	---	0.713323	0.0419252
1641538_at	1641538_at	---	---	---	---	---	-0.829078	0.0420383
1624984_at	1624984_at	CG8021	---	41021	FBgn0037602	FBgn0037602	0.493377	0.0420534
1625166_at	1625166_at	CG15456	---	50123	FBgn0040650	FBgn0040650	0.338548	0.0421686
1639617_at	1639617_at	Gr39a	Gustatory receptor 39a	117346	FBgn0041244	FBgn0041244	0.429631	0.0422503
1631516_s_at	1631516_s_at	skd	blind spot	43906	FBgn0003415	FBgn0003415	-0.210373	0.0422683
1632716_at	1632716_at	CG5509 /// Dip-C	--- /// Dipeptidase C	41539 /// 47769	FBgn0038054	FBgn0000455 /// FBgn0038054	-0.529536	0.0422864
1626342_at	1626342_at	CG12115	---	31853	FBgn0030097	FBgn0030097	-0.600851	0.0423374
1639875_at	1639875_at	---	---	---	FBgn0259819	---	0.424042	0.0423623
1631744_at	1631744_at	tj	female sterile(2)eo2	35227	FBgn0000964	FBgn0000964	-0.469056	0.0424654
1640643_a_at	1640643_a_at	CG7609	---	43505	FBgn0027518	FBgn0027518	0.417792	0.042539
1637267_at	1637267_at	CG8138	---	41619	FBgn0038122	FBgn0038122	-0.659483	0.0425815
1639613_at	1639613_at	shg	DE-Cadherin	37386	FBgn0003391	FBgn0003391	-0.416328	0.0426701
1629571_at	1629571_at	---	---	---	FBgn0085402	---	0.450526	0.0428123
1633016_a_at	1633016_a_at	stau	Staufen	37065	FBgn0003520	FBgn0003520	-0.256213	0.0428364
1623771_at	1623771_at	CHOp24	CHOp24	31382	FBgn0029709	FBgn0029709	0.413742	0.0428525
1623547_at	1623547_at	side	downstream of eyeless	43300	FBgn0016061	FBgn0016061	0.403859	0.0429058
1628938_at	1628938_at	---	---	---	FBgn0031408	---	0.347166	0.042923
1630182_at	1630182_at	bin	Biniou	38766	FBgn0045759	FBgn0045759	-0.368989	0.0429538
1633675_at	1633675_at	CG30008	---	246388	FBgn0050008	FBgn0050008	0.522148	0.0430396
1636213_at	1636213_at	---	---	---	---	---	0.315748	0.0430716
1638758_at	1638758_at	CG3016	---	31519	FBgn0029819	FBgn0029819	0.385857	0.0430886
1640349_at	1640349_at	CG31851	---	318982	FBgn0051851	FBgn0051851	-0.679842	0.0430983
1629398_at	1629398_at	CG10383	---	35123	FBgn0032699	FBgn0032699	0.677299	0.0432381
1632136_at	1632136_at	CG7837	---	43513	FBgn0039696	FBgn0039696	0.458366	0.0432459
1628337_at	1628337_at	CG30354	Ubiquinol-cytochrome c reductase 11 kDa protein	246560	FBgn0050354	FBgn0050354	-0.523606	0.0432677
1631138_at	1631138_at	CG8191	---	32511	FBgn0030675	FBgn0030675	0.404014	0.0432912
1633558_s_at	1633558_s_at	CG14997	---	38514	FBgn0035515	FBgn0035515	0.432664	0.0433132
1634350_at	1634350_at	sob	odd skipped-related 1	33581	FBgn0004892	FBgn0004892	0.340117	0.0433722
1628649_at	1628649_at	l(3)02640 /// Mst57Db	lethal (3) 02640 /// male specific transcript 57D	43122 /// 46140	FBgn0011669	FBgn0010786 /// FBgn0011669	-1.02665	0.0433901
1623716_at	1623716_at	Arp66B	Actin-related protein 66B	38898	FBgn0011744	FBgn0011744	0.34341	0.0434011
1634277_at	1634277_at	CG1602	---	35684	FBgn0033186	FBgn0033186	0.387647	0.0434422
1630041_at	1630041_at	CG10899	---	42965	FBgn0039235	FBgn0039235	-0.0486503	0.0435562
1632175_at	1632175_at	---	---	---	---	---	0.446621	0.043836
1637992_at	1637992_at	CG6607	---	42925	FBgn0039204	FBgn0039204	0.272832	0.0438909
1639837_at	1639837_at	Rph	dm-rabphilin	32002	FBgn0030230	FBgn0030230	-0.295905	0.0438919
1634419_at	1634419_at	Tango14	Transport and Golgi organization 14	33298	FBgn0031312	FBgn0031312	0.331048	0.0439679
1633868_at	1633868_at	---	---	---	---	---	-0.249202	0.0440563
1630208_at	1630208_at	ligatin	Ligatin	64874	FBgn0041588	FBgn0041588	0.380175	0.0440827
1624721_at	1624721_at	vimar	visceral mesodermal armadillo-repeats	35609	FBgn0022960	FBgn0022960	-0.272667	0.044341
1638407_at	1638407_at	CG31244	---	326129	FBgn0051244	FBgn0051244	-0.654131	0.0445113
1633357_at	1633357_at	CG7910 /// DsecCG7910	--- /// ---	40956	FBgn0037547	FBgn0037547 /// FBgn0261205	0.420417	0.0448593
1625720_at	1625720_at	CG12259	---	43347	FBgn0039557	FBgn0039557	0.724952	0.0448687
1635535_at	1635535_at	CG1287	---	40898	FBgn0037506	FBgn0037506	-0.630662	0.0449768
1624764_a_at	1624764_a_at	---	---	---	---	---	0.503604	0.045009
1637300_at	1637300_at	CG8229	---	35898	FBgn0033356	FBgn0033356	0.429721	0.0450374
1623256_at	1623256_at	GstE1	glutathione-S-transferase	37106	FBgn0034335	FBgn0034335	0.155294	0.0450472
1628749_at	1628749_at	CG17599	---	33142	FBgn0031196	FBgn0031196	0.332278	0.0451427
1640868_at	1640868_at	ato	atonal	40975	FBgn0010433	FBgn0010433	-0.810903	0.0452565
1639754_at	1639754_at	---	---	---	---	---	-0.257337	0.0454313
1629930_s_at	1629930_s_at	Cct1	Phosphocholine cytidylyltransferase	117353	FBgn0041342	FBgn0041342	0.272011	0.0454547
1637395_at	1637395_at	CG13084	---	35229	FBgn0032788	FBgn0032788	0.720689	0.0455446
1632397_at	1632397_at	CG16868	---	37298	FBgn0034498	FBgn0034498	0.202555	0.0455664
1632072_at	1632072_at	CG34134	---	4379889	FBgn0083970	FBgn0083970	0.377848	0.0456065
1623397_at	1623397_at	---	---	---	---	---	-0.599458	0.0457503
1636471_at	1636471_at	mod(mdg4)	Modifier67.2	49228	---	FBgn0002781	0.56568	0.0458627
1631745_at	1631745_at	CG6766	---	34619	FBgn0032398	FBgn0032398	0.157151	0.0459838
1630042_at	1630042_at	Ca-alpha1T	Ca-alpha1T	31550	FBgn0029846	FBgn0029846	0.359278	0.0460268
1629344_at	1629344_at	CG4730	---	43099	FBgn0039355	FBgn0039355	-0.414357	0.04605
1628627_at	1628627_at	CG11807	---	36683	FBgn0033996	FBgn0033996	0.209385	0.0461796
1636883_s_at	1636883_s_at	HmgD	High mobility group protein D	37481	FBgn0004362	FBgn0004362	-0.225576	0.0462639
1639195_a_at	1639195_a_at	CycA	cyclin A	39340	FBgn0000404	FBgn0000404	-0.404633	0.0462744
1627926_at	1627926_at	CG8315	---	36758	FBgn0034058	FBgn0034058	0.238419	0.0463684
1636992_at	1636992_at	---	---	---	---	---	-0.410615	0.0465787
1623507_at	1623507_at	CG33136	---	318894	FBgn0053136	FBgn0053136	-0.532088	0.0466047
1632346_at	1632346_at	Kif19A	Kif19A	41717	FBgn0038205	FBgn0038205	-0.535982	0.0467115
1636585_a_at	1636585_a_at	hig	hikaru genki	35949	FBgn0010114	FBgn0010114	-0.59186	0.0467473
1637602_at	1637602_at	Edem1	CG3810	31154	FBgn0023511	FBgn0023511	-0.190619	0.0467885
1633440_a_at	1633440_a_at	CG10263	---	35256	FBgn0032812	FBgn0032812	0.417151	0.0469123
1627598_at	1627598_at	CG11490	---	33184	FBgn0031233	FBgn0031233	0.319002	0.0469923
1625338_at	1625338_at	Cyp4d20	Cyp4d20	38311	FBgn0035344	FBgn0035344	0.928586	0.0470856
1627767_at	1627767_at	---	---	---	---	---	0.226672	0.0471636
1625819_at	1625819_at	sno	Strawberry Notch	32273	FBgn0005410	FBgn0005410	-0.137736	0.0471699
1634302_s_at	1634302_s_at	CG14516	---	43444	FBgn0039640	FBgn0039640	0.560554	0.047181
1624513_at	1624513_at	CG33228 /// CG4806	lethal (2) SH0542 /// ---	2768732 /// 37948	FBgn0260456	FBgn0260456 /// FBgn0261373	0.282141	0.0473459
1629445_at	1629445_at	mtrm	matrimony	38958	FBgn0010431	FBgn0010431	1.14949	0.047433
1641032_at	1641032_at	uri	origami	37924	FBgn0035025	FBgn0035025	0.474848	0.0474964
1640293_s_at	1640293_s_at	CG6838	---	40487	FBgn0037182	FBgn0037182	0.317855	0.0474985
1628616_at	1628616_at	CG8419	---	34118	FBgn0031999	FBgn0031999	-0.137624	0.0475048
1630270_s_at	1630270_s_at	RpL3	Ribosomal protein L3	41347	FBgn0020910	FBgn0020910	0.115338	0.0475486
1640969_at	1640969_at	---	---	---	---	---	-0.689737	0.0475589
1628707_at	1628707_at	Pka-R1	regulatory subunit of protein kinase A	40305	FBgn0259243	FBgn0259243	-0.398944	0.0476622
1639752_at	1639752_at	mthl1	Mth-like 1	32637	FBgn0030766	FBgn0030766	-0.395488	0.0477731
1636095_at	1636095_at	CG4619	---	34321	FBgn0032166	FBgn0032166	0.368507	0.0478025
1631024_s_at	1631024_s_at	Cp110	CG14617	33136	FBgn0031191	FBgn0031191	0.325471	0.0478372
1630187_a_at	1630187_a_at	CG6294 /// CG6299	--- /// ---	32474 /// 32475	FBgn0030640 /// FBgn0030641	FBgn0030640 /// FBgn0030641	0.255849	0.0478414
1635848_at	1635848_at	Inos	myo-inositol-1-phosphate-synthase	35671	FBgn0025885	FBgn0025885	0.729458	0.0478714
1640797_at	1640797_at	CG10664	Cytochrome c oxidase IV	35279	FBgn0032833	FBgn0032833	0.123468	0.0478838
1635773_at	1635773_at	CG10144	---	38735	FBgn0035704	FBgn0035704	0.618712	0.0479408
1633670_at	1633670_at	---	---	---	---	---	0.473087	0.0479426
1631295_s_at	1631295_s_at	---	---	---	---	---	0.578526	0.0479861
1640667_at	1640667_at	Cyp4ae1	transcription unit I	31193	FBgn0015036	FBgn0015036	0.763155	0.0480775
1640438_at	1640438_at	CG42340	CG12543	7354472	FBgn0259242	FBgn0259242	0.464817	0.0481647
1628182_at	1628182_at	---	---	---	---	---	-0.285547	0.0481967
1623847_at	1623847_at	CG11906	Gene 6	37209	FBgn0034425	FBgn0034425	0.345622	0.048238
1633856_at	1633856_at	CG11858	---	43044	FBgn0039305	FBgn0039305	0.456193	0.0483012
1624457_at	1624457_at	CG5906	---	39343	FBgn0036217	FBgn0036217	-0.54839	0.0484747
1632185_s_at	1632185_s_at	scpr-A /// scpr-B /// scpr-C	SCP-containing protein A /// SCP-containing protein B /// SCP-containing protein C	41348 /// 41357 /// 41358	FBgn0037879 /// FBgn0037888 /// FBgn0037889	FBgn0037879 /// FBgn0037888 /// FBgn0037889	1.14723	0.0486788
1641499_at	1641499_at	CG3259	---	41739	FBgn0038221	FBgn0038221	0.515727	0.0487437
1634978_at	1634978_at	CG13117	---	34289	FBgn0032140	FBgn0032140	0.466604	0.0487957
1624479_at	1624479_at	CG6800	CDK7-like	42562	FBgn0038902	FBgn0038902	0.36199	0.0488244
1631683_at	1631683_at	---	---	---	---	---	-0.246253	0.0488999
1636340_at	1636340_at	mtTFB2	mitochondrial transcription factor B2	41228	FBgn0037778	FBgn0037778	0.363819	0.0489509
1641038_at	1641038_at	CG10650	---	35162	FBgn0046302	FBgn0046302	0.445723	0.0489742
1636082_at	1636082_at	CG14212	---	32964	FBgn0031045	FBgn0031045	0.276115	0.0489942
1639576_at	1639576_at	Klp68D	kinesin II	39332	FBgn0004381	FBgn0004381	0.403345	0.048996
1631472_at	1631472_at	Cht4	Chitinase 4	49815	FBgn0022700	FBgn0022700	-0.64073	0.0491934
1626614_at	1626614_at	---	---	---	---	---	0.410135	0.0492011
1625192_at	1625192_at	CG12885	---	43308	FBgn0039523	FBgn0039523	0.551306	0.0492468
1631372_a_at	1631372_a_at	---	---	---	FBgn0023417	---	-0.306892	0.0492903
1623583_at	1623583_at	PNUTS	PNUTS	33270	FBgn0053526	FBgn0053526	0.293829	0.0493122
1639928_a_at	1639928_a_at	Zasp52	CG30084	36740	FBgn0083919	FBgn0083919	-0.081744	0.0493725
1629881_at	1629881_at	Nxt1	NTF2-related export protein 1	37769	FBgn0028411	FBgn0028411	0.159505	0.0493798
1640169_s_at	1640169_s_at	Hrb98DE	hnRNA-binding protein 1	43385	FBgn0001215	FBgn0001215	-0.187548	0.0494321
1635610_at	1635610_at	Vha36-3	Vacuolar H[+] ATPase subunit 36-3	31235	FBgn0040377	FBgn0040377	0.381818	0.0494565
1624210_at	1624210_at	CG32699	---	31899	FBgn0052699	FBgn0052699	0.53076	0.0494818
1624865_at	1624865_at	---	---	---	---	---	-0.913845	0.0494896
1629352_at	1629352_at	---	---	---	FBgn0261445	---	0.681756	0.0495028
1627204_at	1627204_at	CG4749	---	33293	FBgn0031308	FBgn0031308	0.281869	0.049527
1629113_a_at	1629113_a_at	CG42307 /// mus312	--- /// mutagen-sensitive 312	38809 /// 7354423	FBgn0002909 /// FBgn0259203	FBgn0002909 /// FBgn0259203	0.343014	0.0495273
1636668_at	1636668_at	spz5	CG9972	38350	FBgn0035379	FBgn0035379	0.553651	0.0495881
1637653_at	1637653_at	---	---	---	---	---	0.419571	0.0497134
1629383_a_at	1629383_a_at	Zasp66	CG6416	38988	FBgn0035917	FBgn0035917	-0.0360318	0.04973
1637136_at	1637136_at	laf	labial associated factor	40606	FBgn0020280	FBgn0020280	-0.46811	0.0497643
1631795_at	1631795_at	Ir21a	CG2657	33157	FBgn0031209	FBgn0031209	0.637818	0.0498347
1626558_at	1626558_at	CG32241	---	317934	FBgn0052241	FBgn0052241	0.45073	0.0498657
1624049_at	1624049_at	CG13802 /// DmsR-2	--- /// Dromyosuppressin receptor 2	38296 /// 38297	FBgn0035329 /// FBgn0035330	FBgn0035329 /// FBgn0035330	0.330787	0.0499199
1631090_a_at	1631090_a_at	CG9795	---	40545	FBgn0037234	FBgn0037234	0.373074	0.0499206
1629027_at	1629027_at	CG14662	---	40614	FBgn0037291	FBgn0037291	-0.469652	0.0499305
1636337_s_at	1636337_s_at	pgant6	polypeptide GalNAc transferase 6	38346	FBgn0035375	FBgn0035375	0.159191	0.0499425
1638158_at	1638158_at	psidin	phagocyte signaling impaired	42389	FBgn0243511	FBgn0243511	0.312389	0.0499536

## Sheet: CNS
GeneID	Probe Set ID	Gene Symbol	Gene Title	Entrez Gene	Ensembl	FlyBase	Fold Change (log2) miR92b vs Scramble Control	p-value
1622922_at	1622922_at	CG34139	---	42402	FBgn0083975	FBgn0083975	-0.180415	0.00101622
1622932_s_at	1622932_s_at	sn	fascin	31717	FBgn0003447	FBgn0003447	-0.197915	0.0272883
1622946_at	1622946_at	CG6908	---	41410	FBgn0037936	FBgn0037936	1.45701	0.000446368
1622969_at	1622969_at	CG30484	---	36534	FBgn0050484	FBgn0050484	-0.449051	0.0476665
1623011_at	1623011_at	CG34372	CG13552	5740629	FBgn0085401	FBgn0085401	0.370783	0.0431119
1623022_at	1623022_at	CG15820	---	38277	FBgn0035312	FBgn0035312	0.689256	0.0383432
1623044_at	1623044_at	Cp15	s15 chorion gene	38999	FBgn0000355	FBgn0000355	-0.143673	0.0266017
1623052_at	1623052_at	---	---	---	---	---	-0.493319	0.00544028
1623063_at	1623063_at	dpr20	dpr20	38101	FBgn0035170	FBgn0035170	0.413313	0.00136124
1623080_at	1623080_at	CG18410	---	42953	FBgn0039226	FBgn0039226	0.861367	0.0227178
1623110_s_at	1623110_s_at	---	---	---	---	---	-0.68519	0.0408651
1623143_s_at	1623143_s_at	---	---	---	---	---	-0.810477	0.035742
1623152_at	1623152_at	beat-IIIa	beat-IIIa	35035	FBgn0032627	FBgn0032627	-0.569845	0.0375883
1623163_at	1623163_at	CG33543	---	3346207	FBgn0053543	FBgn0053543	-0.212416	0.00531358
1623256_at	1623256_at	GstE1	glutathione-S-transferase	37106	FBgn0034335	FBgn0034335	0.565193	0.0245324
1623267_at	1623267_at	unc79	---	42310	FBgn0038693	FBgn0038693	0.77457	0.0329382
1623269_at	1623269_at	---	---	---	---	---	1.43947	0.0129173
1623276_at	1623276_at	CG31663	---	33363	FBgn0051663	FBgn0051663	0.282583	0.0461123
1623298_at	1623298_at	CG6067	---	31529	FBgn0029828	FBgn0029828	1.04962	0.0348181
1623342_at	1623342_at	CG8369	---	50005	FBgn0040532	FBgn0040532	0.359251	0.0243537
1623364_at	1623364_at	CG4250	---	37599	FBgn0034761	FBgn0034761	0.407467	0.0384071
1623370_at	1623370_at	wek	weckle	48785	FBgn0001990	FBgn0001990	-0.292115	0.034785
1623377_at	1623377_at	CG14841	---	41735	FBgn0038218	FBgn0038218	-0.597875	0.040857
1623384_at	1623384_at	ytr	yantar	47457	FBgn0021895	FBgn0021895	0.385418	0.0391734
1623418_at	1623418_at	Cad96Ca	Cad96Ca	43026	FBgn0022800	FBgn0022800	0.727851	0.0426874
1623428_at	1623428_at	CG14933 /// CG42486	--- /// CG42501	50442 /// 8673962	FBgn0040968 /// FBgn0259989	FBgn0040968 /// FBgn0259989	0.826729	0.0144171
1623436_a_at	1623436_a_at	bun	bunched	34665	FBgn0259176	FBgn0259176	-0.292165	0.0128336
1623443_at	1623443_at	---	---	---	---	---	-0.967178	0.012165
1623503_at	1623503_at	sda	slamdance	44359	FBgn0015541	FBgn0015541	1.08466	0.0429454
1623530_at	1623530_at	---	---	---	---	---	-0.542871	0.0380397
1623605_a_at	1623605_a_at	cbt	TGF-beta-inducible early gene	33224	FBgn0043364	FBgn0043364	0.599883	0.0214698
1623612_at	1623612_at	Spn47C	Serpin 47C	36163	FBgn0033574	FBgn0033574	1.22794	0.0225574
1623621_at	1623621_at	---	---	---	---	---	-0.62386	0.0449531
1623643_s_at	1623643_s_at	Idgf3	Imaginal disc growth factor 3	34981	FBgn0020414	FBgn0020414	0.542659	0.0363912
1623675_at	1623675_at	Obp99b	turn on sex-specificity	43497	FBgn0039685	FBgn0039685	0.76691	0.0427423
1623690_at	1623690_at	CG17190	---	42386	FBgn0038761	FBgn0038761	1.42401	0.0164472
1623734_at	1623734_at	m6	E(spl) region transcript m6	43159	FBgn0002632	FBgn0002632	-0.629959	0.0471512
1623743_at	1623743_at	CG3191	---	31209	FBgn0023525	FBgn0023525	0.697593	0.036841
1623769_at	1623769_at	CG7322	---	32880	FBgn0030968	FBgn0030968	1.17065	0.0184529
1623825_s_at	1623825_s_at	CG17018	---	49895	FBgn0039972	FBgn0039972	1.86447	0.0421898
1623871_at	1623871_at	CG18563	---	35050	FBgn0032639	FBgn0032639	0.593178	0.00220828
1623919_a_at	1623919_a_at	kuk	kugelkern	42063	FBgn0038476	FBgn0038476	0.370694	0.0443867
1623932_at	1623932_at	Ent3	Equilibrative nucleoside transporter 3	39461	FBgn0036319	FBgn0036319	-0.335416	0.023076
1623944_at	1623944_at	CG12605	---	38468	FBgn0035481	FBgn0035481	-0.611803	0.0343922
1623954_s_at	1623954_s_at	---	---	---	FBgn0261573	---	-0.384753	0.0370142
1623970_at	1623970_at	CG13154	---	36359	FBgn0033736	FBgn0033736	1.35785	0.00202719
1624089_at	1624089_at	---	---	---	---	---	-0.564889	0.0291623
1624108_at	1624108_at	CG34114	---	4379854	FBgn0083950	FBgn0083950	-0.33601	0.0054314
1624128_at	1624128_at	CG31769	---	318934	FBgn0051769	FBgn0051769	1.57086	0.0168169
1624129_s_at	1624129_s_at	CG7708	---	42245	FBgn0038641	FBgn0038641	0.571263	0.0464952
1624168_at	1624168_at	CG14411	---	32408	FBgn0030582	FBgn0030582	-0.308978	0.0454833
1624172_at	1624172_at	CG33966	---	3885642	FBgn0053966	FBgn0053966	-1.02416	0.048048
1624196_at	1624196_at	---	---	---	---	---	1.45276	0.0031943
1624202_a_at	1624202_a_at	CG2127	---	35811	FBgn0033286	FBgn0033286	0.781114	0.0279011
1624209_at	1624209_at	---	---	---	---	---	-0.549261	0.0174567
1624223_at	1624223_at	---	---	---	---	---	-0.827363	0.0314497
1624295_at	1624295_at	dpr4	dpr4	3346160	FBgn0053512	FBgn0053512	-0.33849	0.0328969
1624322_at	1624322_at	Rh50	Rh50	38589	FBgn0028699	FBgn0028699	0.600919	0.0463558
1624338_at	1624338_at	Prosbeta4R1	Proteasome beta4R1 subunit	33449	FBgn0031442	FBgn0031442	-0.242323	0.0322347
1624362_at	1624362_at	Nplp4	neuropeptide-like precursor 4	50190	FBgn0040717	FBgn0040717	1.29052	0.00915869
1624390_a_at	1624390_a_at	thoc7	thoc7	38033	FBgn0035110	FBgn0035110	-0.0870814	0.0426248
1624391_at	1624391_at	CG42256	CG32387	38788	FBgn0259141	FBgn0259141	-0.459428	0.0192893
1624455_at	1624455_at	---	---	---	---	---	-0.47561	0.0160227
1624495_at	1624495_at	---	---	---	FBgn0261503	---	-0.117218	0.04481
1624500_at	1624500_at	---	---	---	---	---	-0.392846	0.0286371
1624524_at	1624524_at	---	---	---	---	---	-0.513732	0.0385396
1624543_s_at	1624543_s_at	---	---	---	---	---	-1.24359	0.0184211
1624561_at	1624561_at	---	---	---	---	---	-0.624027	0.0330622
1624574_at	1624574_at	CG42574	CG17735	40596	FBgn0260794	FBgn0260794	-0.467515	0.048244
1624619_s_at	1624619_s_at	CG18477 /// CG31780	--- /// ---	318937 /// 34922	FBgn0028864 /// FBgn0051780	FBgn0028864 /// FBgn0051780	0.795916	0.00456286
1624643_a_at	1624643_a_at	AlCR2	Drosophila allatostatin C receptor 2	40019	FBgn0036789	FBgn0036789	-0.3018	0.0120681
1624657_at	1624657_at	---	---	---	---	---	-0.386647	0.0186467
1624661_at	1624661_at	---	---	---	---	---	-0.756865	0.0437912
1624663_a_at	1624663_a_at	vis	vismay	36372	FBgn0033748	FBgn0033748	-2.32738	5.59369e-05
1624667_at	1624667_at	CG31760	---	34642	FBgn0051760	FBgn0051760	0.327844	0.0294144
1624683_at	1624683_at	CG17680	---	37071	FBgn0062440	FBgn0062440	0.633567	0.0441723
1624695_at	1624695_at	CG3999 /// DsecCG3999	--- /// ---	41253	FBgn0037801	FBgn0037801 /// FBgn0261213	0.748314	0.0469982
1624714_at	1624714_at	woc	without children	47249	FBgn0010328	FBgn0010328	0.129983	0.0114117
1624731_s_at	1624731_s_at	CG33205	---	39153	FBgn0053205	FBgn0053205	1.55895	0.0313651
1624741_at	1624741_at	---	---	---	---	---	-1.14455	0.0379461
1624745_at	1624745_at	Ilp5	Drosophila insulin-like peptide 5	2768992	FBgn0044048	FBgn0044048	1.32608	0.0197966
1624771_at	1624771_at	Nipped-A	Nipped	35483	FBgn0053554	FBgn0053554	-0.734936	0.0471557
1624772_at	1624772_at	CG14186	---	40196	FBgn0036935	FBgn0036935	0.370989	0.0363228
1624798_s_at	1624798_s_at	Galpha49B	G-protein-alpha[[q]]	36384	FBgn0004435	FBgn0004435	1.49519	0.0189041
1624836_at	1624836_at	CG13795 /// DsecCG13795	--- /// ---	34049	FBgn0031937	FBgn0031937 /// FBgn0261217	1.66949	0.0178432
1624843_at	1624843_at	---	---	---	---	---	-0.571725	0.00378709
1624859_at	1624859_at	rpr	reaper	40015	FBgn0011706	FBgn0011706	-0.345369	0.0268825
1624865_at	1624865_at	---	---	---	---	---	-1.82265	0.0329798
1624917_at	1624917_at	Ir47a	CG12900	36095	FBgn0033515	FBgn0033515	-0.350982	0.0405631
1624957_a_at	1624957_a_at	Tequila	Tequila	39048	FBgn0023479	FBgn0023479	0.52434	0.0248529
1624971_at	1624971_at	CG5254	---	31020	FBgn0040383	FBgn0040383	1.2658	0.0496659
1624982_s_at	1624982_s_at	CG5080	---	33299	FBgn0031313	FBgn0031313	1.43379	0.0378742
1624999_s_at	1624999_s_at	---	---	---	---	---	-0.205823	0.0354989
1625007_a_at	1625007_a_at	stnA /// stnB	stoned /// stoned	3355164 /// 4379834	FBgn0016975 /// FBgn0016976	FBgn0016975 /// FBgn0016976	0.329097	0.0234253
1625011_at	1625011_at	CG11206	---	37552	FBgn0034720	FBgn0034720	0.298874	0.0455045
1625042_at	1625042_at	CG31288	---	318664	FBgn0051288	FBgn0051288	0.208034	0.0354555
1625052_at	1625052_at	CG5955	---	40268	FBgn0036997	FBgn0036997	1.4382	0.0207623
1625057_at	1625057_at	RSG7	Regulator of G-protein signalling 7	32674	FBgn0024941	FBgn0024941	-0.420532	0.0399582
1625122_at	1625122_at	Obp99c	Odorant-binding protein 99c	43494	FBgn0039682	FBgn0039682	1.83662	0.0487161
1625131_s_at	1625131_s_at	Vha55	vacuolar ATPase B subunit	41550	FBgn0005671	FBgn0005671	0.418366	0.0375536
1625133_at	1625133_at	CG14131	---	39328	FBgn0036205	FBgn0036205	0.430991	0.0463229
1625149_at	1625149_at	CG7460	---	39973	FBgn0036749	FBgn0036749	0.261605	0.0114141
1625192_at	1625192_at	CG12885	---	43308	FBgn0039523	FBgn0039523	-0.446212	0.0245748
1625208_at	1625208_at	CG15393 /// Slh	--- /// SLY-1 homologous	33433 /// 33434	FBgn0031429	FBgn0015816 /// FBgn0031429	-0.533018	0.0318601
1625252_s_at	1625252_s_at	CG12158	---	2768730	FBgn0040775	FBgn0040775	-1.8206	0.0212212
1625262_at	1625262_at	CG17786	---	42879	FBgn0039167	FBgn0039167	-0.418998	0.0199566
1625279_a_at	1625279_a_at	tup	islet	35147	FBgn0003896	FBgn0003896	-0.557978	0.00848389
1625280_at	1625280_at	amon	amontillado	43215	FBgn0023179	FBgn0023179	0.273586	0.012362
1625282_at	1625282_at	CG13722	---	38555	FBgn0035553	FBgn0035553	-0.43399	0.0187799
1625330_at	1625330_at	CG12126	---	35805	FBgn0033280	FBgn0033280	0.705188	0.0156518
1625379_a_at	1625379_a_at	---	---	---	---	---	-0.459751	0.011376
1625394_at	1625394_at	CG9922	---	41708	FBgn0038196	FBgn0038196	0.357288	0.0168606
1625412_at	1625412_at	CG4769	Ubiquinol-cytochrome c oxidoreductase Cytochrome C1	38612	FBgn0035600	FBgn0035600	0.224991	0.0344863
1625418_at	1625418_at	---	---	---	---	---	-0.440434	0.0257362
1625437_at	1625437_at	CG32164 /// CG32165	--- /// ---	59215 /// 59216	FBgn0042177	FBgn0042177 /// FBgn0042178	0.559599	0.0394168
1625455_at	1625455_at	CG31158	---	42665	FBgn0051158	FBgn0051158	-0.61042	0.0224841
1625463_at	1625463_at	ort	Histamine-gated chloride channel subunit 2	45910	FBgn0003011	FBgn0003011	-0.133172	0.0492471
1625483_at	1625483_at	TwdlH	CG31080	43208	FBgn0051080	FBgn0051080	-0.422109	0.00222367
1625523_at	1625523_at	fd64A	forkhead domain 64A	38471	FBgn0004895	FBgn0004895	-0.213635	0.0496548
1625526_at	1625526_at	CG17375	---	33956	FBgn0031861	FBgn0031861	0.137658	0.042308
1625537_at	1625537_at	CG3655	---	31056	FBgn0040397	FBgn0040397	-0.0976506	0.0380009
1625541_at	1625541_at	Gr64b	Gustatory receptor 64b	117480	FBgn0045478	FBgn0045478	0.547215	0.0136467
1625557_at	1625557_at	CG34198	---	5740481	FBgn0085227	FBgn0085227	-0.532027	0.0171803
1625572_s_at	1625572_s_at	Dbi	diazepam binding inhibitor	38784	FBgn0010387	FBgn0010387	0.894513	0.0210857
1625626_at	1625626_at	CG4438	---	34257	FBgn0032115	FBgn0032115	-0.509307	0.0329361
1625642_at	1625642_at	CG11509	---	---	---	FBgn0029584	-0.229966	0.0361829
1625653_at	1625653_at	---	---	---	---	---	-0.705308	0.0286007
1625688_at	1625688_at	CG6293	---	41259	FBgn0037807	FBgn0037807	0.403531	0.00741421
1625701_at	1625701_at	---	---	---	---	---	-1.34002	0.0279206
1625709_at	1625709_at	CG34377	CG13859	42608	FBgn0085406	FBgn0085406	-0.422508	0.0396897
1625721_s_at	1625721_s_at	Drl-2	Derailed 2	36436	FBgn0033791	FBgn0033791	-0.517686	0.0101731
1625744_at	1625744_at	GstE6	Glutathione S transferase E6	37111	FBgn0063494	FBgn0063494	0.875582	0.036146
1625776_at	1625776_at	CG2291	---	35804	FBgn0033279	FBgn0033279	0.779778	0.0280193
1625838_at	1625838_at	Rab3	Rab-protein 3	36127	FBgn0005586	FBgn0005586	0.534393	0.0420695
1625859_at	1625859_at	Cct2	CTP:phosphocholine cytidylyltransferase 2	38180	FBgn0035231	FBgn0035231	0.536976	0.0134075
1625862_x_at	1625862_x_at	CG40178 /// CG41320	--- /// ---	3354941 /// 5740635	FBgn0058178 /// FBgn0085612	FBgn0058178 /// FBgn0085612	-0.505738	0.0328132
1625894_at	1625894_at	CG11370	---	40486	FBgn0037181	FBgn0037181	1.39806	0.0280616
1625898_s_at	1625898_s_at	Lnk	Lnk	43130	FBgn0028717	FBgn0028717	-0.217493	0.0190073
1625904_at	1625904_at	CG3557	---	33426	FBgn0031423	FBgn0031423	-0.531771	0.0312909
1625906_a_at	1625906_a_at	---	---	---	FBgn0261569	---	-0.552193	0.00887464
1625911_at	1625911_at	CG15760	---	32324	FBgn0030508	FBgn0030508	-0.213648	0.0454632
1625921_at	1625921_at	---	---	---	---	---	-0.527259	0.0447934
1625928_at	1625928_at	HtrA2	HtrA2	41756	FBgn0038233	FBgn0038233	-0.316494	0.0095381
1625958_at	1625958_at	---	---	---	---	---	-0.2542	0.0222326
1625985_at	1625985_at	CG31446	---	318741	FBgn0051446	FBgn0051446	-0.365816	0.010818
1626023_at	1626023_at	CG14932	---	34589	FBgn0032375	FBgn0032375	-0.268423	0.0111426
1626029_at	1626029_at	---	---	---	---	---	-0.270614	0.0395761
1626045_at	1626045_at	Rpb4	Rpb4	326128	FBgn0053520	FBgn0053520	-0.302331	0.0135527
1626086_at	1626086_at	CG10621	selenocysteine methyltransferase	35152	FBgn0032726	FBgn0032726	0.972026	0.0335205
1626117_at	1626117_at	CG5720	---	42897	FBgn0028471	FBgn0028471	0.0514233	0.00644891
1626165_at	1626165_at	Pde9	Phosphodiesterase 9	32233	FBgn0259171	FBgn0259171	-0.494209	0.0419411
1626174_a_at	1626174_a_at	jdp	jdp	43630	FBgn0027654	FBgn0027654	0.520796	0.0243441
1626201_at	1626201_at	CG31091	---	318591	FBgn0051091	FBgn0051091	-0.635178	0.0231404
1626221_at	1626221_at	Glycogenin	Glycogenin	37419	FBgn0034603	FBgn0034603	0.471653	0.0112085
1626269_at	1626269_at	---	---	---	---	---	-0.402505	0.00435287
1626302_at	1626302_at	beat-IIIb	beat-IIIb	35031	FBgn0053179	FBgn0053179	-0.851888	0.0443161
1626306_at	1626306_at	rok	RHO kinase	43916	FBgn0026181	FBgn0026181	-0.384193	0.0244565
1626318_at	1626318_at	SKIP	Shal K[+] Channel Interacting Protein	42601	FBgn0051163	FBgn0051163	-0.494298	0.0389326
1626326_at	1626326_at	CG31436	---	318734	FBgn0051436	FBgn0051436	1.04386	0.010815
1626383_at	1626383_at	CG4096	---	31490	FBgn0029791	FBgn0029791	0.949111	0.0363747
1626397_at	1626397_at	bt	Projectin	43814	FBgn0005666	FBgn0005666	1.73361	0.0313381
1626402_at	1626402_at	CG31427	---	43464	FBgn0051427	FBgn0051427	-0.636825	0.0399292
1626429_at	1626429_at	Lsp1gamma	Larval serum protein 1 gamma	38015	FBgn0002564	FBgn0002564	0.857354	0.0203158
1626439_at	1626439_at	CG15353	---	50191	FBgn0040718	FBgn0040718	0.813053	0.0411209
1626463_at	1626463_at	---	---	---	---	---	-0.157599	0.0167369
1626473_a_at	1626473_a_at	fon	CG15825	35211	FBgn0032773	FBgn0032773	1.88807	0.0274097
1626508_at	1626508_at	CG32428	---	50105	FBgn0052428	FBgn0052428	0.157658	0.0120974
1626599_at	1626599_at	CG17050	---	36482	FBgn0033831	FBgn0033831	-0.123777	0.0182529
1626629_s_at	1626629_s_at	---	---	---	---	---	-0.34889	0.00728814
1626641_s_at	1626641_s_at	glob1	Hemoglobin	41930	FBgn0027657	FBgn0027657	0.254231	0.013768
1626667_at	1626667_at	miple	miple	38047	FBgn0027111	FBgn0027111	-0.378905	0.0103627
1626676_at	1626676_at	plexB	Plexin-B	43766	FBgn0025740	FBgn0025740	-0.205695	0.0338643
1626684_at	1626684_at	CG7607	---	39263	FBgn0036145	FBgn0036145	0.37586	0.00828616
1626699_at	1626699_at	---	---	---	---	---	1.34952	0.00258872
1626715_at	1626715_at	CG5084	---	37051	FBgn0034288	FBgn0034288	-2.6708	0.0406562
1626724_at	1626724_at	CG32687	---	31980	FBgn0052687	FBgn0052687	0.731759	0.0229768
1626758_at	1626758_at	---	---	---	---	---	-0.445623	0.0492698
1626772_at	1626772_at	Fili	CG13487	5740472	FBgn0085397	FBgn0085397	-0.189714	0.0391741
1626855_at	1626855_at	---	---	---	---	---	-0.772223	0.0427117
1626861_at	1626861_at	Octbeta3R	CG18554	3885573	FBgn0250910	FBgn0250910	-0.315164	0.00484823
1626890_at	1626890_at	CG11294	---	31807	FBgn0030058	FBgn0030058	-0.35984	0.0373305
1626896_at	1626896_at	CG34437	---	5740179	FBgn0085466	FBgn0085466	1.17352	0.00756967
1626972_at	1626972_at	CG11874	---	43436	FBgn0039634	FBgn0039634	0.557523	0.0491993
1626973_at	1626973_at	---	---	---	---	---	2.49285	0.0056666
1627006_at	1627006_at	Vha13	Vacuolar H[+] ATPase G-subunit	42341	FBgn0026753	FBgn0026753	0.297578	0.0481597
1627025_at	1627025_at	---	---	---	---	---	-1.27012	0.043719
1627046_at	1627046_at	Ntf-2	Nuclear transport factor-2	33078	FBgn0031145	FBgn0031145	-0.0974845	0.0255835
1627069_at	1627069_at	CG7191	---	34058	FBgn0031945	FBgn0031945	0.775958	0.0362658
1627092_at	1627092_at	CG31894	---	319008	---	FBgn0051894	-0.450466	0.0458208
1627102_at	1627102_at	Pis	CG9245	32506	FBgn0030670	FBgn0030670	0.222245	0.0345968
1627109_at	1627109_at	Hsc70-5	Heat shock protein cognate 5	36583	FBgn0001220	FBgn0001220	0.425627	0.0313683
1627113_at	1627113_at	---	---	---	---	---	-0.509057	0.046283
1627158_at	1627158_at	---	---	---	---	---	-0.52443	0.00553702
1627176_at	1627176_at	CG31431	---	326138	FBgn0051431	FBgn0051431	0.928601	0.0462196
1627208_at	1627208_at	CG18418	---	38572	FBgn0035568	FBgn0035568	-0.742211	0.0164455
1627214_s_at	1627214_s_at	CG7650	---	39694	FBgn0036519	FBgn0036519	-0.465112	0.04939
1627231_at	1627231_at	---	---	---	---	---	-1.08204	0.0419941
1627238_at	1627238_at	CG6520	---	36967	FBgn0034224	FBgn0034224	-0.245054	0.045718
1627294_at	1627294_at	---	---	---	---	---	-0.960326	0.046373
1627296_at	1627296_at	---	---	---	---	---	-0.121679	0.0439831
1627302_at	1627302_at	Fmo-2	Flavin-containing monooxygenase 2	35561	FBgn0033079	FBgn0033079	0.698575	0.0492734
1627334_at	1627334_at	Tsp39D	Tetraspanin 39D	35405	FBgn0032943	FBgn0032943	-0.341588	0.0381864
1627402_a_at	1627402_a_at	CG7630	---	50266	FBgn0040793	FBgn0040793	0.539	0.0417161
1627424_at	1627424_at	---	---	---	---	---	-0.765704	0.0152753
1627447_at	1627447_at	CG14759	---	35803	FBgn0033278	FBgn0033278	0.741491	0.00660064
1627451_at	1627451_at	CG14538	---	34056	FBgn0031943	FBgn0031943	-0.699932	0.0266998
1627455_at	1627455_at	wda	CG4448	42750	FBgn0039067	FBgn0039067	-0.919529	0.0190698
1627468_at	1627468_at	Gr43b	Gr43b	35705	FBgn0033202	FBgn0033202	-0.266938	0.0369857
1627509_s_at	1627509_s_at	hoe1	hoepel	249663	FBgn0041150	FBgn0041150	0.7635	0.0222709
1627550_a_at	1627550_a_at	Gmap	lethal (1) G0168	32483	FBgn0027287	FBgn0027287	0.275623	0.0433289
1627572_at	1627572_at	CG31219	---	42344	FBgn0051219	FBgn0051219	-1.98103	0.0107978
1627582_a_at	1627582_a_at	Tret1-1	CG7797	36248	FBgn0050035	FBgn0050035	0.435829	0.0459499
1627590_at	1627590_at	CG9336	---	35355	FBgn0032897	FBgn0032897	0.447037	0.00513318
1627607_at	1627607_at	CG4229	---	39840	FBgn0036639	FBgn0036639	-0.361025	0.0212366
1627617_at	1627617_at	Best1	Bestrophin 1	53431	FBgn0040238	FBgn0040238	-0.27727	0.0174127
1627664_a_at	1627664_a_at	CG11178	---	32315	FBgn0030499	FBgn0030499	0.430314	0.0475951
1627711_at	1627711_at	CdsA	CDP-DAG synthase	43950	FBgn0010350	FBgn0010350	0.338501	0.00344096
1627718_at	1627718_at	---	---	---	---	---	-1.47155	0.0307751
1627734_at	1627734_at	nau	myogenic determination	42799	FBgn0002922	FBgn0002922	-0.203796	0.0249661
1627791_at	1627791_at	CG34351	CG11928	5740672	FBgn0085380	FBgn0085380	-0.412875	0.0333347
1627792_at	1627792_at	---	---	---	---	---	-1.30678	0.0398585
1627796_s_at	1627796_s_at	---	---	---	FBgn0014963	---	-0.314619	0.0317981
1627818_s_at	1627818_s_at	Gad1	Glutamic acid decarboxylase 1	38484	FBgn0004516	FBgn0004516	0.719877	0.0121761
1627849_at	1627849_at	CG11456	---	40309	FBgn0037031	FBgn0037031	-0.356127	0.0317274
1627915_a_at	1627915_a_at	Gapdh2	G3-P dehydrogenase	32545	FBgn0001092	FBgn0001092	0.281873	0.0447594
1627964_s_at	1627964_s_at	CG7888	---	39232	FBgn0036116	FBgn0036116	0.816397	0.00687614
1628012_at	1628012_at	---	---	---	---	---	-0.546171	0.0343873
1628052_at	1628052_at	Cyp6a17	Cyp6a17	45556	FBgn0015714	FBgn0015714	0.643213	0.00617913
1628090_at	1628090_at	---	---	---	---	---	-0.294718	0.0401388
1628144_at	1628144_at	CG14273	---	34146	FBgn0032024	FBgn0032024	-0.609452	0.0296847
1628188_at	1628188_at	Nop60B	minifly	37873	FBgn0259937	FBgn0259937	0.20917	0.0221969
1628213_s_at	1628213_s_at	desat1	desaturase1	117369	FBgn0086687	FBgn0086687	0.396788	0.0129374
1628218_at	1628218_at	---	---	---	---	---	-0.537773	0.0346929
1628226_at	1628226_at	CG8539 /// DsimCG8539	--- /// ---	38842	FBgn0035791	FBgn0035791 /// FBgn0085058	-1.60951	0.0153842
1628231_at	1628231_at	Ac76E	adenylyl cyclase	40180	FBgn0004852	FBgn0004852	0.520648	0.0308361
1628232_at	1628232_at	CG30046	---	36334	FBgn0050046	FBgn0050046	0.524942	0.0271558
1628235_at	1628235_at	CG7203	---	34055	FBgn0031942	FBgn0031942	-0.592025	0.0407144
1628255_at	1628255_at	---	---	---	---	---	-0.231636	0.0492622
1628261_at	1628261_at	CG13067	---	39785	FBgn0036589	FBgn0036589	2.05647	0.010577
1628264_a_at	1628264_a_at	RecQ5	Drosophila homolog of RecQ	39594	FBgn0027375	FBgn0027375	-0.253199	0.0327846
1628268_at	1628268_at	CG18249	---	40964	FBgn0037553	FBgn0037553	0.890283	0.00485527
1628281_at	1628281_at	Mo25	Mo25	39858	FBgn0017572	FBgn0017572	0.0998366	0.0408169
1628313_at	1628313_at	---	---	---	FBgn0084015	---	-0.725398	0.0203384
1628332_at	1628332_at	CG14990 /// DsecCG14990	--- /// ---	38486	FBgn0035496	FBgn0035496 /// FBgn0261204	1.59639	0.0160025
1628336_a_at	1628336_a_at	Lac	lachesin	36363	FBgn0010238	FBgn0010238	-0.352747	0.00517546
1628370_at	1628370_at	---	---	---	---	---	-1.08431	0.0413831
1628408_at	1628408_at	CG34041	---	3885583	FBgn0054041	FBgn0054041	-0.125817	0.0154827
1628419_a_at	1628419_a_at	CG8909	yolkless-like	32552	FBgn0030706	FBgn0030706	0.486274	0.0177187
1628443_at	1628443_at	Hmx	CG5829	42110	FBgn0085448	FBgn0085448	-0.263476	0.000520151
1628474_at	1628474_at	CG16712	---	33592	FBgn0031561	FBgn0031561	2.41503	0.0219803
1628494_a_at	1628494_a_at	Picot	Picot	36865	FBgn0024315	FBgn0024315	1.195	0.00851723
1628499_at	1628499_at	CG14331	---	42099	FBgn0038510	FBgn0038510	0.564225	0.0210341
1628543_a_at	1628543_a_at	Fas3	Fasciclin III	35097	FBgn0000636	FBgn0000636	-0.492681	0.0118639
1628567_at	1628567_at	CG13565	---	37806	FBgn0034935	FBgn0034935	0.6964	0.0236512
1628589_at	1628589_at	CG5010	transcript f	32701	FBgn0260747	FBgn0260747	0.46344	0.00993047
1628609_at	1628609_at	---	---	---	FBgn0034100	---	-0.582172	0.0204002
1628649_at	1628649_at	l(3)02640 /// Mst57Db	lethal (3) 02640 /// male specific transcript 57D	43122 /// 46140	FBgn0011669	FBgn0010786 /// FBgn0011669	-1.52839	0.0311783
1628655_at	1628655_at	CG4476	---	39056	FBgn0035969	FBgn0035969	1.09602	0.0493228
1628688_at	1628688_at	CG12054	---	43694	FBgn0039831	FBgn0039831	-0.35712	0.0323962
1628699_at	1628699_at	Lsp1beta	Larval serum protein 1 beta	33274	FBgn0002563	FBgn0002563	0.604342	0.0364794
1628767_s_at	1628767_s_at	MED26	Mediator complex subunit 26	43816	FBgn0039923	FBgn0039923	-0.192353	0.0191553
1628799_at	1628799_at	zormin	D-Titin	2769001	FBgn0052311	FBgn0052311	-0.448792	0.035303
1628835_at	1628835_at	TwdlE	CG14534	34075	FBgn0031957	FBgn0031957	-0.567367	0.00990819
1628844_at	1628844_at	CG40551 /// WDY	--- /// WD40 Y	5740872	FBgn0085496	FBgn0058449 /// FBgn0085496	-1.00093	0.0323394
1628849_at	1628849_at	---	---	---	---	---	-0.300244	0.0171696
1628853_at	1628853_at	CG8915	helicasa	32715	FBgn0030833	FBgn0030833	-0.240875	0.0137736
1628856_at	1628856_at	---	---	---	---	---	-0.43989	0.0433489
1628868_at	1628868_at	Syt14	syt14	40544	FBgn0261086	FBgn0261086	-0.343472	0.0098262
1628894_a_at	1628894_a_at	---	---	---	---	---	-0.516601	0.0110022
1628937_s_at	1628937_s_at	rin	rasputin	47998	FBgn0015778	FBgn0015778	-0.257936	0.0498766
1628940_at	1628940_at	dpr12	dpr12	50320	FBgn0085414	FBgn0085414	-0.620517	0.0138599
1629009_at	1629009_at	Cyp28a5	Cyp28a5	34817	FBgn0028940	FBgn0028940	1.40008	0.00809676
1629011_at	1629011_at	TwdlN	CG5476	43207	FBgn0039441	FBgn0039441	-0.349492	0.0444977
1629014_s_at	1629014_s_at	CG2604 /// DsimGD19638	--- /// ---	40623	FBgn0037298	FBgn0037298 /// FBgn0191129	0.949117	0.040741
1629020_s_at	1629020_s_at	arm	Armadillo	31151	FBgn0000117	FBgn0000117	0.208427	0.0287045
1629022_at	1629022_at	CG13991	---	33868	FBgn0031785	FBgn0031785	0.155536	0.0233251
1629048_s_at	1629048_s_at	CG9674	---	39878	FBgn0036663	FBgn0036663	0.519753	0.000156459
1629065_s_at	1629065_s_at	Vha26	E subunit	40679	FBgn0015324	FBgn0015324	0.152922	0.0197335
1629125_at	1629125_at	gp210	gp210	35512	FBgn0033039	FBgn0033039	0.141378	0.0242858
1629127_at	1629127_at	CG6996	---	40212	FBgn0036950	FBgn0036950	-0.352464	0.0313261
1629141_at	1629141_at	InR	insulin receptor	42549	FBgn0013984	FBgn0013984	-0.321393	0.0316823
1629215_at	1629215_at	Kua	Kua	35300	FBgn0032850	FBgn0032850	-0.20119	0.0399422
1629220_at	1629220_at	Ilp2	Drosophila insulin-like peptide 2	39150	FBgn0036046	FBgn0036046	1.1711	0.00183707
1629238_at	1629238_at	CG13047	---	39790	FBgn0036594	FBgn0036594	-0.266949	0.0441458
1629268_at	1629268_at	---	---	---	---	---	-0.396907	0.0366699
1629282_at	1629282_at	---	---	---	---	---	-0.782598	0.0367783
1629306_at	1629306_at	X11L	X11L	252671	FBgn0026313	FBgn0026313	-0.110106	0.022252
1629388_s_at	1629388_s_at	CG34317 /// CG7950	--- /// ---	43579 /// 5740224	FBgn0085346 /// FBgn0260468	FBgn0085346 /// FBgn0260468	-0.21141	0.0318143
1629476_at	1629476_at	CG7542	---	39960	FBgn0036738	FBgn0036738	-1.09816	0.00763139
1629485_at	1629485_at	gd	Gastrulation Defective	32159	FBgn0000808	FBgn0000808	-0.095961	0.036294
1629544_at	1629544_at	---	---	---	---	---	1.80865	0.00386601
1629549_s_at	1629549_s_at	rl	MAP kinase	3354888	FBgn0003256 /// FBgn0085732 /// FBgn0261505	FBgn0003256	-0.694366	0.00555554
1629703_at	1629703_at	npf	neuropeptide F	42018	FBgn0027109	FBgn0027109	0.5394	0.0151862
1629729_at	1629729_at	CG31019	---	318558	FBgn0051019	FBgn0051019	-0.112304	0.00721671
1629745_at	1629745_at	CG6439	Isocitrate dehydrogenase	42586	FBgn0038922	FBgn0038922	-0.645365	0.0226311
1629747_at	1629747_at	Cpr49Ag	CG8511	36353	FBgn0033730	FBgn0033730	1.07281	0.0386907
1629769_at	1629769_at	CG4763	---	37771	FBgn0034910	FBgn0034910	-0.175267	0.0243943
1629782_at	1629782_at	---	---	---	---	---	-0.293628	0.0411463
1629793_at	1629793_at	CG12772	---	31803	FBgn0030055	FBgn0030055	-0.499335	0.0330516
1629811_at	1629811_at	CG9619	---	40102	FBgn0036862	FBgn0036862	0.689674	0.00216719
1629836_at	1629836_at	Ugt36Ba	Ugt36Ba	53513	FBgn0040262	FBgn0040262	-0.501762	0.034834
1629875_a_at	1629875_a_at	Cyp4d1	Cytochrome P450 4D1	31188	FBgn0005670	FBgn0005670	1.85637	0.0354886
1629888_at	1629888_at	CG6220	---	36520	FBgn0033865	FBgn0033865	-0.709342	0.0477713
1629889_s_at	1629889_s_at	regucalcin	regucalcin	32165	FBgn0030362	FBgn0030362	0.762725	0.0349398
1629892_at	1629892_at	CG34377	CG13859	42608	FBgn0085406	FBgn0085406	-0.622423	0.00711006
1629906_s_at	1629906_s_at	Kaz1-ORFA /// Kaz1-ORFB	KAZ1 type alpha /// KAZ1 type E	3771923 /// 3772691	FBgn0063923 /// FBgn0063924	FBgn0063923 /// FBgn0063924	1.2323	0.0434261
1629929_at	1629929_at	---	---	---	---	---	-0.289199	0.0408723
1629978_at	1629978_at	ymp	yellow-emperor	43088	FBgn0261287	FBgn0261287	-0.275074	0.0481875
1630032_at	1630032_at	eys	eyes shut	3771890	FBgn0031414	FBgn0031414	-0.386384	0.0413058
1630044_s_at	1630044_s_at	CG6904 /// DanaGF17161 /// DereGG20891 /// DgriGH14560 /// DmojGI23664 /// DperGL21689 /// DpseGA19945 /// DsecGM25805 /// DsimGD20381 /// DvirGJ23225 /// DwilGK13980 /// DyakGE26410	Glycogen synthase /// --- /// --- /// --- /// --- /// --- /// GA19945 /// --- /// --- /// --- /// --- /// ---	41823	FBgn0038293	FBgn0038293 /// FBgn0079941 /// FBgn0094179 /// FBgn0113075 /// FBgn0122036 /// FBgn0146390 /// FBgn0159282 /// FBgn0180661 /// FBgn0191854 /// FBgn0210327 /// FBgn0215986 /// FBgn0243435	0.689262	0.0356777
1630066_at	1630066_at	CG4302 /// DsecCG4302	--- /// ---	37420	FBgn0027073	FBgn0027073 /// FBgn0261226	0.921542	0.0452624
1630088_at	1630088_at	CG16743	---	34517	FBgn0032322	FBgn0032322	1.92105	0.0205064
1630098_a_at	1630098_a_at	TwdlB /// TwdlL	CG6478 /// CG6447	43202 /// 43203	FBgn0039437	FBgn0039436 /// FBgn0039437	-1.37607	0.00993493
1630126_at	1630126_at	TwdlO	CG6452	43204	FBgn0039438	FBgn0039438	-0.487408	0.0239873
1630136_at	1630136_at	---	---	---	---	---	-0.337349	0.0280286
1630162_at	1630162_at	CG14870	---	41888	FBgn0038342	FBgn0038342	0.364158	0.0154403
1630186_at	1630186_at	CG13743	---	35911	FBgn0033368	FBgn0033368	1.57992	0.0156109
1630200_at	1630200_at	---	---	---	---	---	-0.443112	0.0219076
1630275_at	1630275_at	Sfp65A	Seminal fluid protein 65A	8674009	FBgn0259969	FBgn0259969	-0.394776	0.0358805
1630305_at	1630305_at	fkh	Fork Head	43383	FBgn0000659	FBgn0000659	-0.595305	0.0435692
1630335_s_at	1630335_s_at	CG7084	---	42606	FBgn0038938	FBgn0038938	2.18783	0.029454
1630355_a_at	1630355_a_at	CG16890	---	34781	FBgn0028932	FBgn0028932	-0.328308	0.0174418
1630408_s_at	1630408_s_at	CG7033	---	31838	FBgn0030086	FBgn0030086	0.162413	0.0276575
1630417_at	1630417_at	Spn	d-spinophilin	46194	FBgn0010905	FBgn0010905	-0.489079	0.0388224
1630443_at	1630443_at	---	---	---	---	---	-0.247715	0.0205305
1630461_at	1630461_at	---	---	---	---	---	-0.380558	0.0409644
1630476_s_at	1630476_s_at	nahoda	nahoda	37641	FBgn0034797	FBgn0034797	0.346751	0.00615639
1630506_at	1630506_at	CG3077	---	33466	FBgn0031457	FBgn0031457	-0.220368	0.0310027
1630508_at	1630508_at	---	---	---	---	---	0.352898	0.0196206
1630526_at	1630526_at	---	---	---	---	---	-0.53636	0.0167979
1630541_at	1630541_at	---	---	---	---	---	-0.416887	0.0476719
1630591_at	1630591_at	---	---	---	---	---	-0.419647	0.041597
1630596_at	1630596_at	TwdlG	CG14643	40535	FBgn0037225	FBgn0037225	0.814909	0.0101872
1630654_at	1630654_at	---	---	---	---	---	-0.497094	0.0083143
1630661_at	1630661_at	---	---	---	FBgn0083124	---	0.39537	0.0311302
1630681_at	1630681_at	---	---	---	---	---	-0.861195	0.0323233
1630714_at	1630714_at	---	---	---	---	---	-0.41807	0.0100252
1630719_at	1630719_at	CG32102	---	317854	FBgn0052102	FBgn0052102	-0.807218	0.0257195
1630728_a_at	1630728_a_at	phr	photolyase	35735	FBgn0003082	FBgn0003082	-1.07665	0.042924
1630732_at	1630732_at	Trn-SR	Transportin-Serine/Arginine rich	33465	FBgn0031456	FBgn0031456	-0.160245	0.0361035
1630741_s_at	1630741_s_at	PGRP-LB	Peptidoglycan recognition protein LB	41379	FBgn0037906	FBgn0037906	0.32876	0.0352305
1630758_at	1630758_at	CG13033	---	39839	FBgn0036638	FBgn0036638	-0.335684	0.0231838
1630821_at	1630821_at	CG2680	---	31257	FBgn0024995	FBgn0024995	1.5754	0.0287135
1630839_at	1630839_at	Vps26	CG14804	31144	FBgn0014411	FBgn0014411	0.539842	0.0330145
1630860_at	1630860_at	scrt	scratch	38469	FBgn0004880	FBgn0004880	-0.33543	0.0299538
1630920_at	1630920_at	Tsp42Ek	tetraspanin 42E	35621	FBgn0033133	FBgn0033133	2.06475	0.0372239
1630933_at	1630933_at	CG6738	---	42732	FBgn0039053	FBgn0039053	-0.539415	0.00164237
1630961_at	1630961_at	CG17193	---	50044	FBgn0040571	FBgn0040571	0.482333	0.0164728
1630968_at	1630968_at	CG13907	---	38104	FBgn0035173	FBgn0035173	0.657408	0.0137456
1630970_at	1630970_at	CG42324	CG14972	38430	FBgn0259224	FBgn0259224	-0.43843	0.0463239
1631012_at	1631012_at	cn	cinnabar	35724	FBgn0000337	FBgn0000337	-0.54048	0.036535
1631078_at	1631078_at	zpg	zero population growth	251414	FBgn0024177	FBgn0024177	-0.273934	0.0495622
1631083_at	1631083_at	l(1)G0144	lethal (1) G0144	31212	FBgn0027296	FBgn0027296	1.50378	0.0429724
1631139_a_at	1631139_a_at	fs(2)ltoPP43	female sterile (2) ltoPP43	49505	FBgn0004811	FBgn0004811	-0.460951	0.00903625
1631143_at	1631143_at	---	---	---	---	---	-0.366074	0.0115655
1631202_s_at	1631202_s_at	---	---	---	---	---	-0.262508	0.0334671
1631225_at	1631225_at	CG8317	---	36853	FBgn0034140	FBgn0034140	1.24084	0.0464593
1631227_at	1631227_at	CG5793	---	42505	FBgn0038858	FBgn0038858	0.834461	0.0087796
1631229_at	1631229_at	---	---	---	---	---	-0.26899	0.0414259
1631232_at	1631232_at	CG14471	---	35525	FBgn0033049	FBgn0033049	-0.525535	0.0440911
1631271_a_at	1631271_a_at	hang	hangover	32613	FBgn0026575	FBgn0026575	-0.197583	0.0406758
1631314_at	1631314_at	---	---	---	---	---	-0.534577	0.040176
1631327_at	1631327_at	mspo	m-spondin	36632	FBgn0020269	FBgn0020269	-0.43823	0.0475076
1631330_at	1631330_at	CG3408	---	39107	FBgn0036008	FBgn0036008	0.146746	0.0490413
1631341_at	1631341_at	---	---	---	---	---	-0.281179	0.026995
1631428_s_at	1631428_s_at	---	---	---	---	---	-0.418687	0.0474482
1631449_at	1631449_at	---	---	---	---	---	-0.565483	0.0414018
1631455_at	1631455_at	CG30493 /// l(2)08492	--- /// lethal (2) 08492	246650	FBgn0050493	FBgn0010649 /// FBgn0050493	0.449121	0.0273476
1631491_at	1631491_at	CG9335	---	35353	FBgn0032895	FBgn0032895	0.573795	0.0155349
1631509_a_at	1631509_a_at	lt	light	3355130	FBgn0002566	FBgn0002566	-0.0820125	0.00517913
1631538_at	1631538_at	---	---	---	---	---	-1.22145	0.0415679
1631539_at	1631539_at	CG14491	---	37046	FBgn0034284	FBgn0034284	-0.449291	0.046174
1631573_a_at	1631573_a_at	wun	wunen	35966	FBgn0016078	FBgn0016078	0.534649	0.00208532
1631620_at	1631620_at	GlyP	glycogen phosphorylase b	33386	FBgn0004507	FBgn0004507	0.872153	0.0263936
1631664_a_at	1631664_a_at	cngl	CNG channel-like	32468	FBgn0029090	FBgn0029090	-0.509132	0.0444556
1631694_at	1631694_at	---	---	---	---	---	-0.304943	0.0167817
1631728_s_at	1631728_s_at	PRL-1	PRL-1	34952	FBgn0024734	FBgn0024734	-0.203201	0.0188696
1631802_at	1631802_at	---	---	---	---	---	-0.528541	0.00892607
1631803_at	1631803_at	Lsp1alpha	Larval serum protein 1 alpha	32199	FBgn0002562	FBgn0002562	2.08597	0.00783754
1631828_s_at	1631828_s_at	CG8830	---	36361	FBgn0033738	FBgn0033738	-0.461014	0.0130335
1631835_at	1631835_at	CG6300	---	42351	FBgn0038730	FBgn0038730	0.433013	0.0357389
1631849_at	1631849_at	heix	heixuedian	34961	FBgn0028375	FBgn0028375	0.522965	0.0388254
1631853_at	1631853_at	CG6610	---	38693	FBgn0035675	FBgn0035675	1.6158	0.0199537
1631937_at	1631937_at	CG31755	---	34331	FBgn0051755	FBgn0051755	0.466728	0.013058
1631952_at	1631952_at	---	---	---	---	---	-0.308856	0.0396196
1632005_at	1632005_at	---	---	---	---	---	-0.323862	0.0399412
1632007_at	1632007_at	CG7492	anon-fast-evolving-1A11	38859	FBgn0035807	FBgn0035807	0.456136	0.0206468
1632011_at	1632011_at	CG31274 /// MESK4	--- /// Misexpression suppressor of KSR 4	318655 /// 64872	FBgn0043069 /// FBgn0051274	FBgn0043069 /// FBgn0051274	1.50494	0.0385891
1632072_at	1632072_at	CG34134	---	4379889	FBgn0083970	FBgn0083970	0.27544	0.000952974
1632078_at	1632078_at	CG10326	---	42027	FBgn0038453	FBgn0038453	-0.155135	0.0349333
1632114_at	1632114_at	Cyp12a4	Cyp12a4	42294	FBgn0038681	FBgn0038681	0.891278	3.55302e-05
1632127_at	1632127_at	CG40189	---	3354933	---	FBgn0058189	-0.723185	0.0402921
1632143_at	1632143_at	CG10102	---	36596	FBgn0033927	FBgn0033927	0.462654	0.0386179
1632203_at	1632203_at	CG31706	---	261621	FBgn0051706	FBgn0051706	0.586228	0.00438661
1632253_at	1632253_at	---	---	---	---	---	-0.243526	0.0193782
1632257_at	1632257_at	CG31183	---	41927	FBgn0051183	FBgn0051183	0.882282	0.0326118
1632291_at	1632291_at	Snap	soluble NSF attachment protein	40233	FBgn0250791	FBgn0250791	0.459597	0.0424407
1632304_at	1632304_at	CG8026	---	35941	FBgn0033391	FBgn0033391	0.549773	0.0135026
1632329_at	1632329_at	---	---	---	---	---	-1.05822	0.0156105
1632342_a_at	1632342_a_at	CG33080	---	31491	FBgn0053080	FBgn0053080	0.255948	0.0271547
1632352_a_at	1632352_a_at	CG30007	---	36027	FBgn0050007	FBgn0050007	-0.283954	0.0132869
1632360_s_at	1632360_s_at	CG31038	---	43535	FBgn0051038	FBgn0051038	-0.90476	0.0437507
1632366_at	1632366_at	---	---	---	---	---	-0.466619	0.0122584
1632376_at	1632376_at	CG5644	---	39029	FBgn0035948	FBgn0035948	0.843793	0.0240193
1632388_at	1632388_at	CG34354	CG12425	5740528	FBgn0085383	FBgn0085383	-0.422785	0.0443898
1632415_s_at	1632415_s_at	Dcp2	CG6169	39722	FBgn0036534	FBgn0036534	-0.43946	0.0131221
1632424_at	1632424_at	CG13995	---	33851	FBgn0031770	FBgn0031770	0.910752	0.0451926
1632430_at	1632430_at	Tsf1	Transferrin 1	32821	FBgn0022355	FBgn0022355	0.695174	0.0156773
1632465_s_at	1632465_s_at	CG6424	---	37012	FBgn0028494	FBgn0028494	0.281953	0.00653791
1632472_s_at	1632472_s_at	---	---	---	FBgn0038364	---	-0.311631	0.0322305
1632500_at	1632500_at	CG10226	---	38725	FBgn0035695	FBgn0035695	2.01773	0.031846
1632517_at	1632517_at	CG7966	---	41610	FBgn0038115	FBgn0038115	1.07887	0.0134389
1632541_at	1632541_at	Blimp-1	Blimp-1	38638	FBgn0035625	FBgn0035625	-1.33316	0.0322963
1632595_at	1632595_at	CG32237	---	38584	FBgn0052237	FBgn0052237	0.859886	0.0428548
1632600_at	1632600_at	CG34232	---	5740195	FBgn0085261	FBgn0085261	0.824669	0.0323146
1632620_at	1632620_at	VGlut	Vesicular glutamate transporter	33427	FBgn0031424	FBgn0031424	-0.398622	0.0110797
1632636_at	1632636_at	CG2145	---	32027	FBgn0030251	FBgn0030251	1.1285	0.0146073
1632644_s_at	1632644_s_at	CG42457 /// cpo	--- /// couch potato	45840 /// 8674070	FBgn0000363 /// FBgn0259934	FBgn0000363 /// FBgn0259934	-0.517633	0.0199416
1632650_at	1632650_at	CG5867	---	34728	FBgn0027586	FBgn0027586	0.971384	0.0245068
1632653_at	1632653_at	CG31555	---	318799	FBgn0051555	FBgn0051555	0.874379	0.0319462
1632667_s_at	1632667_s_at	Gapdh2	G3-P dehydrogenase	32545	FBgn0001092	FBgn0001092	0.431608	0.0318639
1632691_at	1632691_at	R	Enhancer of faf	38244	FBgn0004636	FBgn0004636	-0.229886	0.0409805
1632703_at	1632703_at	CG17003	---	33006	FBgn0031082	FBgn0031082	0.250095	0.0200933
1632720_at	1632720_at	LysX	Lysozyme X	38122	FBgn0004431	FBgn0004431	0.42342	0.0488559
1632732_at	1632732_at	sofe	sister of feo	32016	FBgn0030242	FBgn0030242	0.348702	0.0150679
1632740_at	1632740_at	CG42266	CG31737	7354431	FBgn0259151	FBgn0259151	-0.583582	0.0260913
1632752_at	1632752_at	Ast	drostatin-A4	42947	FBgn0015591	FBgn0015591	0.445144	0.0386641
1632758_at	1632758_at	CG13872	---	37273	FBgn0034477	FBgn0034477	0.146992	0.022314
1632762_s_at	1632762_s_at	CG3176 /// CG32817	--- /// ---	30990 /// 318226	FBgn0029524 /// FBgn0052817	FBgn0029524 /// FBgn0052817	-0.245912	0.0439609
1632796_s_at	1632796_s_at	EcR	ecdysone receptor	35540	FBgn0000546	FBgn0000546	0.688812	0.0394347
1632807_at	1632807_at	Dhap-at	Glycerol 3-phosphate acyltransferase	53586	FBgn0040212	FBgn0040212	-0.472705	0.0110087
1632809_at	1632809_at	CG14762	gp150-like	35768	FBgn0033250	FBgn0033250	0.387459	0.0284319
1632823_at	1632823_at	CG42258	CG15926	32196	FBgn0259143	FBgn0259143	-0.380554	0.0169577
1632852_s_at	1632852_s_at	Gs1	glutamine synthetase I	33172	FBgn0001142	FBgn0001142	0.617142	0.014228
1632855_at	1632855_at	CG7352	---	40997	FBgn0037581	FBgn0037581	-0.42979	0.023
1632868_a_at	1632868_a_at	wg	Wingless	34009	FBgn0004009	FBgn0004009	-0.260492	0.0332532
1632873_at	1632873_at	MtnA	metallothionein N	41202	FBgn0002868	FBgn0002868	0.520995	0.0438943
1632925_at	1632925_at	Gr57a	Gustatory receptor 57a	37347	FBgn0041240	FBgn0041240	-0.142036	0.0224758
1632975_at	1632975_at	CG4398	---	36838	FBgn0034126	FBgn0034126	1.08105	0.0394686
1632980_at	1632980_at	CG3902	---	40059	FBgn0036824	FBgn0036824	0.73146	0.0255678
1632981_s_at	1632981_s_at	kl-2	male fertility factor kl2	3355181	FBgn0001313	FBgn0001313	-0.755451	0.00677265
1632997_at	1632997_at	CG34127	Drosokinin receptor	40912	FBgn0083963	FBgn0083963	-0.621444	0.00597683
1633000_a_at	1633000_a_at	CadN	N-cadherin	35070	FBgn0015609	FBgn0015609	-0.308847	0.00776653
1633028_at	1633028_at	---	---	---	---	---	-1.7334	0.0033804
1633051_at	1633051_at	CG13741	---	35919	FBgn0033374	FBgn0033374	-0.809607	0.0147205
1633052_at	1633052_at	---	---	---	---	---	-0.554938	0.018292
1633076_at	1633076_at	CG42351	CG15092	37164	FBgn0259682	FBgn0259682	0.651295	0.0376413
1633157_a_at	1633157_a_at	igl	igloo	36681	FBgn0013467	FBgn0013467	0.509017	0.0130205
1633164_s_at	1633164_s_at	CG10625	---	38624	FBgn0035612	FBgn0035612	-0.562037	0.0261833
1633184_at	1633184_at	CG9389	---	40347	FBgn0037064	FBgn0037064	0.388707	0.0075568
1633187_at	1633187_at	CG6619	---	38694	FBgn0035676	FBgn0035676	-0.725677	0.00271066
1633201_at	1633201_at	CG8245	---	35503	FBgn0033031	FBgn0033031	0.943856	0.0159648
1633237_at	1633237_at	Idgf1	Imaginal disc growth factor1	34978	FBgn0020416	FBgn0020416	1.17979	0.00388868
1633245_at	1633245_at	CG15529	---	43584	FBgn0039748	FBgn0039748	0.602969	0.0173711
1633282_at	1633282_at	CG15708	---	36805	FBgn0034099	FBgn0034099	-0.197024	0.0173257
1633353_s_at	1633353_s_at	CAP	CAP	36084	FBgn0033504	FBgn0033504	0.390544	0.0419407
1633359_a_at	1633359_a_at	Traf-like	Traf3	32611	FBgn0030748	FBgn0030748	0.339986	0.0440644
1633371_at	1633371_at	---	---	---	---	---	-0.502538	0.0247923
1633405_s_at	1633405_s_at	CG4288	---	42426	FBgn0038799	FBgn0038799	1.24659	0.0217272
1633415_at	1633415_at	dpr18	dpr18	32572	FBgn0030723	FBgn0030723	0.66877	0.0283241
1633422_a_at	1633422_a_at	lola	longitudinals lacking	44548	FBgn0005630	FBgn0005630	-0.561549	0.0193707
1633432_at	1633432_at	CG9657	---	31674	FBgn0029950	FBgn0029950	1.4187	0.0105663
1633445_at	1633445_at	CG8541	---	38838	FBgn0035788	FBgn0035788	-1.1359	0.0030383
1633446_s_at	1633446_s_at	CG6981	---	40207	FBgn0036945	FBgn0036945	0.602457	0.0330694
1633469_at	1633469_at	---	---	---	---	---	-0.441594	0.0154985
1633471_at	1633471_at	Prx2540-2	peroxiredoxin 2540	36098	FBgn0033518	FBgn0033518	0.946715	0.000317966
1633535_at	1633535_at	VhaAC39-1	vacuolar ATPsintase subunit 1	31342	FBgn0028665	FBgn0028665	0.290031	0.0293165
1633536_at	1633536_at	CG4630	---	36458	FBgn0033809	FBgn0033809	0.973588	0.0323441
1633553_s_at	1633553_s_at	SP1173	SP1173	38744	FBgn0035710	FBgn0035710	0.636069	0.0287919
1633575_at	1633575_at	---	---	---	---	---	0.127526	0.010256
1633589_a_at	1633589_a_at	CG1552	---	32035	FBgn0030258	FBgn0030258	0.188321	0.0190996
1633603_at	1633603_at	---	---	---	---	---	-0.310176	0.0211815
1633639_at	1633639_at	Cyp28d1	Cyp28d1	33749	FBgn0031689	FBgn0031689	0.861645	0.0141544
1633641_a_at	1633641_a_at	CG15611	---	36930	FBgn0034194	FBgn0034194	0.846744	0.0494271
1633671_at	1633671_at	---	---	---	---	---	-0.223028	0.0181472
1633684_at	1633684_at	CG32444	aldose 1-epimerase	40406	FBgn0043783	FBgn0043783	1.27019	0.0295804
1633696_at	1633696_at	TM4SF	Transmembrane 4 superfamily	37786	FBgn0020372	FBgn0020372	0.64724	0.00741343
1633728_at	1633728_at	CG12728	---	31526	FBgn0029825	FBgn0029825	-0.483301	0.0229971
1633749_at	1633749_at	CG6337	---	36530	FBgn0033873	FBgn0033873	-1.5471	0.0161369
1633759_s_at	1633759_s_at	---	---	---	FBgn0260724	---	-0.318937	0.0143306
1633763_at	1633763_at	aph-1	presenilin enhancer-1	33467	FBgn0031458	FBgn0031458	-0.224073	0.0467855
1633803_at	1633803_at	Pgm	Phosphogluconate mutase	44010	FBgn0003076	FBgn0003076	1.06713	0.0121139
1633811_at	1633811_at	CG13962	---	35270	FBgn0032824	FBgn0032824	2.69935	0.0220318
1633833_at	1633833_at	CG18213	---	42055	FBgn0038470	FBgn0038470	0.597837	0.0266938
1633869_at	1633869_at	Dfd	deformed	40832	FBgn0000439	FBgn0000439	-0.380035	0.0221583
1633908_at	1633908_at	Pdf	pigment-dispersing factor	43193	FBgn0023178	FBgn0023178	0.713667	0.0204568
1633934_at	1633934_at	CG8417	---	41192	FBgn0037744	FBgn0037744	0.681043	0.0162947
1633992_at	1633992_at	CG2137	---	35689	FBgn0033190	FBgn0033190	0.245473	0.0472261
1634039_at	1634039_at	nerfin-1	nerfin 1	44786	FBgn0028999	FBgn0028999	-0.286417	0.00482151
1634046_at	1634046_at	---	---	---	---	---	-0.525451	0.00276163
1634065_s_at	1634065_s_at	Eno	phosphopyruvate hydratase	33351	FBgn0000579	FBgn0000579	0.346081	0.0144539
1634096_at	1634096_at	Aldh	Acetaldehyde dehydrogenase	34256	FBgn0012036	FBgn0012036	1.16727	0.00730954
1634127_a_at	1634127_a_at	CG13029	---	39886	FBgn0036670	FBgn0036670	-0.43874	0.0215704
1634183_at	1634183_at	CG4374	---	42767	FBgn0039078	FBgn0039078	-0.617353	0.0153155
1634207_at	1634207_at	CG16799 /// DmirCG16799 /// DpseGA14157	--- /// --- /// GA14157	37340	FBgn0034538	FBgn0034538 /// FBgn0069805 /// FBgn0074186	0.541556	0.0394253
1634283_at	1634283_at	CG3921	---	33604	FBgn0031571	FBgn0031571	-0.30205	0.0370072
1634335_at	1634335_at	CG34245	---	5740416	---	FBgn0085274	-0.501892	0.00506944
1634346_at	1634346_at	CG13239	---	40503	FBgn0037197	FBgn0037197	-0.574838	0.023131
1634364_s_at	1634364_s_at	stv	starvin	39518	FBgn0086708	FBgn0086708	1.21093	0.0275177
1634374_at	1634374_at	CG33138 /// DsecCG33138	--- /// ---	326264	FBgn0053138	FBgn0053138 /// FBgn0261219	1.33097	0.0497199
1634464_at	1634464_at	RpS19b	Ribosomal protein S19b	42830	FBgn0039129	FBgn0039129	-0.413358	0.0278883
1634473_at	1634473_at	---	---	---	---	---	-1.02853	0.0381021
1634477_at	1634477_at	CG42335	CG13420	42558	FBgn0259237	FBgn0259237	-0.917961	0.00839795
1634480_at	1634480_at	---	---	---	---	---	-0.879396	0.0347445
1634491_at	1634491_at	---	---	---	---	---	-0.330255	0.0459072
1634495_s_at	1634495_s_at	lola	longitudinals lacking	44548	FBgn0005630	FBgn0005630	-0.451777	0.00960671
1634544_at	1634544_at	---	---	---	---	---	-0.571063	0.0464788
1634552_at	1634552_at	TepIV	Thiolester containing protein IV	35248	FBgn0041180	FBgn0041180	1.34315	0.0278981
1634625_at	1634625_at	Dnz1	DNZDHHC/NEW1 zinc finger protein 11	34503	FBgn0027453	FBgn0027453	0.163436	0.0407494
1634640_at	1634640_at	Cyp4ac1	Cyp4ac1	33754	FBgn0031693	FBgn0031693	0.978958	0.0312633
1634692_at	1634692_at	CG18336	---	50236	FBgn0040763	FBgn0040763	1.0794	0.0403129
1634697_at	1634697_at	CG32667	---	318146	FBgn0052667	FBgn0052667	2.32575	0.0337777
1634699_a_at	1634699_a_at	CG11919 /// CG18003	--- /// ---	3771779 /// 3772165	FBgn0033564 /// FBgn0061356	FBgn0033564 /// FBgn0061356	0.911594	0.00659872
1634735_at	1634735_at	---	---	---	---	---	-0.474177	0.0264491
1634739_a_at	1634739_a_at	Pfk	6-phosphofructokinase	36060	FBgn0003071	FBgn0003071	0.717322	0.0451409
1634803_at	1634803_at	CG34006	---	3885652	FBgn0054006	FBgn0054006	-0.362415	0.0343118
1634826_at	1634826_at	CG13337	---	36518	FBgn0033863	FBgn0033863	-0.776803	0.0334981
1634843_at	1634843_at	CG42266	CG31737	7354431	FBgn0259151	FBgn0259151	-0.583401	0.00706595
1634875_at	1634875_at	---	---	---	---	---	-0.149218	0.0338253
1634882_at	1634882_at	Acp63F	Accessory gland protein 63F	38448	FBgn0015585	FBgn0015585	-0.523761	0.0452736
1634935_a_at	1634935_a_at	CG1648	---	36009	FBgn0033446	FBgn0033446	0.604038	0.018929
1634936_at	1634936_at	CG42324	CG14972	38430	FBgn0259224	FBgn0259224	-0.373249	0.0233761
1634948_at	1634948_at	luna	luna	2768719	FBgn0040765	FBgn0040765	-0.99945	0.0451414
1634961_s_at	1634961_s_at	Vha68-2	V-ATPase 69 kDa subunit 2	45012	FBgn0020367	FBgn0020367	0.321933	0.0339312
1634966_a_at	1634966_a_at	Aly	Aly	44029	FBgn0010774	FBgn0010774	-0.38294	0.00606877
1634984_at	1634984_at	---	---	---	---	---	-0.404084	0.0398733
1634999_at	1634999_at	---	---	---	---	---	-0.385373	0.0259289
1635008_at	1635008_at	Cyp9b2	fly plexin a	35635	FBgn0015039	FBgn0015039	1.12512	0.0136293
1635019_at	1635019_at	CG12971	---	40365	FBgn0037078	FBgn0037078	-0.38769	0.0391148
1635043_at	1635043_at	CG14964	---	38384	FBgn0035410	FBgn0035410	-0.172658	0.0407678
1635096_at	1635096_at	lola	longitudinals lacking	44548	FBgn0005630	FBgn0005630	-0.51799	0.00454096
1635104_s_at	1635104_s_at	CG33936	doctor no	41114	FBgn0053936	FBgn0053936	0.115714	0.0498552
1635113_at	1635113_at	CG34104	---	31945	FBgn0083940	FBgn0083940	-0.417746	0.000472577
1635147_at	1635147_at	---	---	---	FBgn0085392	---	-1.19213	0.0379359
1635180_at	1635180_at	---	---	---	---	---	-0.367426	0.0200266
1635183_at	1635183_at	Spn43Ab	Serine protease inhibitor 2	45040	FBgn0024293	FBgn0024293	1.84757	0.00338667
1635231_at	1635231_at	Pde1c	Phosphodiesterase 1c	34594	FBgn0259225	FBgn0259225	-0.470109	0.00246519
1635243_at	1635243_at	CG31371	---	43626	FBgn0051371	FBgn0051371	-1.28715	0.0206035
1635283_at	1635283_at	nimB2	CG31839	260645	FBgn0028543	FBgn0028543	1.85016	0.0144616
1635303_at	1635303_at	RpS13	Minute(2)32A	34149	FBgn0010265	FBgn0010265	-0.0324267	0.0453943
1635321_at	1635321_at	CG14688	---	41275	FBgn0037819	FBgn0037819	1.58422	0.0124826
1635341_at	1635341_at	CG31220	---	326126	FBgn0051220	FBgn0051220	0.633495	0.00420948
1635347_a_at	1635347_a_at	CG8557	---	32729	FBgn0030842	FBgn0030842	-0.0948825	0.0377479
1635370_at	1635370_at	Tsp42El	Tetraspanin at 42El	35622	FBgn0033134	FBgn0033134	0.764139	0.0249961
1635389_s_at	1635389_s_at	Idgf4	Imaginal disc growth factor 4	31926	FBgn0026415	FBgn0026415	0.396159	0.0145398
1635398_at	1635398_at	CG10587 /// Scp2	--- /// Calexcitin	40318 /// 42015	FBgn0020907	FBgn0020907 /// FBgn0037039	0.675952	0.0338111
1635404_at	1635404_at	---	---	---	---	---	-0.180691	0.00974672
1635406_at	1635406_at	Pkg21D	cGMP-dependent protein kinase 21D	33253	FBgn0000442	FBgn0000442	0.398981	0.0171997
1635431_at	1635431_at	---	---	---	---	---	-0.229646	0.0219282
1635500_a_at	1635500_a_at	pros	Prospero	41363	FBgn0004595	FBgn0004595	-0.210752	0.00309857
1635564_at	1635564_at	CG7133	---	40449	FBgn0037150	FBgn0037150	-0.309072	0.048821
1635576_at	1635576_at	Nplp2	neuropeptide-like precursor 2	50286	FBgn0040813	FBgn0040813	2.5039	0.0375497
1635589_at	1635589_at	CG7920	---	43562	FBgn0039737	FBgn0039737	0.43383	0.0211253
1635601_at	1635601_at	CG42335	CG13420	42558	FBgn0259237	FBgn0259237	-1.8986	0.0017945
1635610_at	1635610_at	Vha36-3	Vacuolar H[+] ATPase subunit 36-3	31235	FBgn0040377	FBgn0040377	1.16653	0.010702
1635613_at	1635613_at	CG5079	---	43089	FBgn0039346	FBgn0039346	0.521873	0.0165385
1635616_a_at	1635616_a_at	CG2118	3-methyl-crotonyl-CoA carboxylase	43750	FBgn0039877	FBgn0039877	0.383379	0.0381495
1635617_at	1635617_at	---	---	---	---	---	-0.618379	0.0397415
1635646_at	1635646_at	---	---	---	---	---	-0.490242	0.021833
1635682_at	1635682_at	Sucb	Sucb	44001	FBgn0029118	FBgn0029118	0.0190477	0.0288523
1635685_at	1635685_at	---	---	---	---	---	-0.409875	0.033816
1635692_s_at	1635692_s_at	Treh	trehalase	45368	FBgn0003748	FBgn0003748	0.41776	0.0227281
1635727_a_at	1635727_a_at	Cyp4g15	Cyp4g15	32093	FBgn0030304	FBgn0030304	0.405037	0.0432234
1635730_at	1635730_at	CG30069	---	36573	FBgn0050069	FBgn0050069	0.999551	0.0165691
1635766_at	1635766_at	Fs(2)Ket	importin beta	35336	FBgn0000986	FBgn0000986	-0.390882	0.0186351
1635795_at	1635795_at	---	---	---	---	---	-0.63123	0.0274017
1635808_s_at	1635808_s_at	CG8790	---	41640	FBgn0027610	FBgn0027610	0.588531	0.0127511
1635834_at	1635834_at	CG17169	---	3354995	FBgn0040514	FBgn0040514	-0.419318	0.0165156
1635856_at	1635856_at	CG13163	---	36335	FBgn0033712	FBgn0033712	-0.256204	0.0258461
1635878_s_at	1635878_s_at	CG17571	anon-38C.22	35409	FBgn0259998	FBgn0259998	-0.214588	0.0301167
1635901_at	1635901_at	CG17197	---	43111	FBgn0039367	FBgn0039367	-0.416251	0.00570517
1635945_at	1635945_at	CG15394	anon-SAGE:Wang-060	33446	FBgn0250835	FBgn0250835	-0.135761	0.0184853
1635989_at	1635989_at	Hf	Helical Factor	44038	FBgn0014000	FBgn0014000	1.92065	0.0388026
1635996_at	1635996_at	CG6638	---	38979	FBgn0035911	FBgn0035911	0.55217	0.031129
1636000_at	1636000_at	CG13640	---	42967	FBgn0039237	FBgn0039237	0.645425	0.0417615
1636004_at	1636004_at	---	---	---	---	---	-0.655365	0.0344495
1636039_at	1636039_at	Arp53D	Actin-related protein 53D	36879	FBgn0011743	FBgn0011743	0.779182	0.00100942
1636040_at	1636040_at	CG10527	Farnesoic acid O-methyltransferase	37393	FBgn0034583	FBgn0034583	1.10408	0.0434138
1636051_at	1636051_at	CG14456	---	40481	FBgn0037176	FBgn0037176	0.514806	0.0379729
1636070_at	1636070_at	CG33911	---	3772209	FBgn0053911	FBgn0053911	-0.339139	0.0100939
1636082_at	1636082_at	CG14212	---	32964	FBgn0031045	FBgn0031045	0.358518	0.0428853
1636107_at	1636107_at	CG14440	---	31610	FBgn0029894	FBgn0029894	-0.256429	0.0441589
1636119_at	1636119_at	CG1468	---	31920	FBgn0030157	FBgn0030157	1.78999	0.0336984
1636120_at	1636120_at	---	---	---	---	---	-0.403377	0.0208945
1636163_at	1636163_at	Arr1	arrestin	35078	FBgn0000120	FBgn0000120	-0.472973	0.00275068
1636169_at	1636169_at	---	---	---	---	---	-0.490147	0.0231173
1636205_at	1636205_at	CG42232	CG14896	7354465	FBgn0250754	FBgn0250754	-0.215399	0.0440186
1636225_at	1636225_at	tan	tantalus	44785	FBgn0028980	FBgn0028980	-0.388804	0.0124395
1636249_at	1636249_at	7B2	7B2	40644	FBgn0041707	FBgn0041707	0.462246	0.022758
1636274_at	1636274_at	wgn	Wengen	32849	FBgn0030941	FBgn0030941	0.445265	0.0393989
1636310_at	1636310_at	Victoria	Turandot E	35275	FBgn0053117	FBgn0053117	-0.970404	0.0144471
1636316_a_at	1636316_a_at	CG42593	CG1531	31713	FBgn0260970	FBgn0260970	-0.463202	0.00434614
1636338_at	1636338_at	CG15021	---	38546	FBgn0035544	FBgn0035544	-0.789589	0.0351716
1636339_at	1636339_at	CG13334	---	36510	FBgn0033856	FBgn0033856	-0.711754	0.00681181
1636342_at	1636342_at	---	---	---	---	---	-0.568815	0.0429863
1636363_s_at	1636363_s_at	Mapmodulin	Mapmodulin	37043	FBgn0034282	FBgn0034282	-0.121798	0.0464546
1636372_at	1636372_at	BBS4	BBS4	36167	FBgn0033578	FBgn0033578	-0.579887	0.0321912
1636374_at	1636374_at	CAH1	Carbonic anhydrase 1	34786	FBgn0027844	FBgn0027844	0.61377	0.0467367
1636411_at	1636411_at	---	---	---	---	---	-1.24156	0.0047168
1636413_at	1636413_at	---	---	---	---	---	-0.231317	0.0112229
1636479_at	1636479_at	---	---	---	---	---	-0.248337	0.0362458
1636564_at	1636564_at	CG14757	---	35797	FBgn0033274	FBgn0033274	0.928226	0.0497691
1636663_at	1636663_at	CG7126	---	42202	FBgn0038602	FBgn0038602	-0.260472	0.0140395
1636758_s_at	1636758_s_at	CG18853 /// phr	--- /// photolyase	246511 /// 35735	FBgn0003082 /// FBgn0042173	FBgn0003082 /// FBgn0042173	-1.39206	5.53209e-05
1636764_at	1636764_at	CG31075 /// DsecCG31075	--- /// ---	43244	FBgn0051075	FBgn0051075 /// FBgn0261218	0.950707	0.0314645
1636769_at	1636769_at	CG3651	---	35440	FBgn0032974	FBgn0032974	-0.439245	0.0148329
1636802_at	1636802_at	CG42458	CG33277	2768945	FBgn0259935	FBgn0259935	-0.679326	0.000955709
1636808_at	1636808_at	---	---	---	---	---	-0.425843	0.0330423
1636903_at	1636903_at	---	---	---	---	---	-0.775259	0.0416026
1636913_at	1636913_at	CG13120	---	34295	FBgn0032142	FBgn0032142	1.27354	0.0484695
1636945_at	1636945_at	PpV	Protein phosphatase V	31582	FBgn0003139	FBgn0003139	-0.220198	0.0434642
1636946_at	1636946_at	Spn88Eb	Dm-serpin-88Eb	41829	FBgn0038299	FBgn0038299	1.90059	0.0206247
1636969_at	1636969_at	---	---	---	---	---	-0.550237	0.016984
1636973_at	1636973_at	smp-30	Drosophila cold acclimation gene	41786	FBgn0038257	FBgn0038257	-0.624531	0.0162757
1636989_a_at	1636989_a_at	CG1399	Dcarmil	35715	FBgn0033212	FBgn0033212	-0.241801	0.0485086
1636992_at	1636992_at	---	---	---	---	---	-0.530331	0.0169101
1637020_at	1637020_at	---	---	---	---	---	-1.21946	0.0118359
1637057_at	1637057_at	---	---	---	FBgn0005629	---	-0.3344	0.0126053
1637058_at	1637058_at	CG18110	---	43487	FBgn0039677	FBgn0039677	-0.659257	0.036031
1637067_at	1637067_at	CG6074	---	43264	FBgn0039486	FBgn0039486	1.26744	0.0392207
1637154_at	1637154_at	CG7470	glutamate 5-kinase	40443	FBgn0037146	FBgn0037146	1.41821	0.0362411
1637177_at	1637177_at	---	---	---	FBgn0030626	---	-0.141269	0.0433241
1637180_at	1637180_at	CG17977	---	50251	FBgn0040778	FBgn0040778	-0.397401	0.0398726
1637224_at	1637224_at	CG13905	---	38107	FBgn0035176	FBgn0035176	-1.15786	0.0469594
1637255_a_at	1637255_a_at	alpha-Est7	fragment H	40901	FBgn0015575	FBgn0015575	1.83136	0.0102954
1637309_a_at	1637309_a_at	Cyp12e1	Cyp12e1	41272	FBgn0037817	FBgn0037817	0.719739	0.029818
1637321_at	1637321_at	nAcRbeta-64B	AChR protein of Drosophila	38545	FBgn0000038	FBgn0000038	0.49414	0.0249676
1637339_at	1637339_at	Ccap	Crustacean Cardioactive Peptide	42683	FBgn0039007	FBgn0039007	0.755971	0.0346524
1637351_at	1637351_at	CG15631	---	33675	FBgn0031626	FBgn0031626	-0.347752	0.0250933
1637387_s_at	1637387_s_at	Sap47	Synapse-associated protein 47kD	41938	FBgn0013334	FBgn0013334	-0.30425	0.0335615
1637462_at	1637462_at	CG13833	---	42718	FBgn0039040	FBgn0039040	-0.893117	0.0147894
1637477_at	1637477_at	CG9447	---	35597	FBgn0033110	FBgn0033110	-0.969012	0.00872991
1637483_at	1637483_at	CG8736	---	35841	FBgn0033308	FBgn0033308	0.886663	0.0417218
1637490_at	1637490_at	CG13314	---	39030	FBgn0035949	FBgn0035949	-0.81455	0.0398119
1637503_at	1637503_at	ear	ENL/AF9-related	44451	FBgn0026441	FBgn0026441	-0.384232	0.026024
1637527_at	1637527_at	CG30384 /// CG33140	--- /// ---	246584 /// 35642	FBgn0053140	FBgn0050384 /// FBgn0053140	-1.14706	0.00757737
1637533_at	1637533_at	---	---	---	---	---	-0.126682	0.0322887
1637538_s_at	1637538_s_at	CG9485 /// DsecCG9485	--- /// ---	37435	FBgn0034618	FBgn0034618 /// FBgn0261215	1.60668	0.0250319
1637581_at	1637581_at	lola	longitudinals lacking	44548	FBgn0005630	FBgn0005630	-0.800932	0.0432678
1637658_at	1637658_at	mthl3	mth-like 3	36961	FBgn0028956	FBgn0028956	0.463967	0.0420328
1637695_at	1637695_at	---	---	---	---	---	-0.792348	0.0459315
1637696_at	1637696_at	---	---	---	---	---	-0.0999172	0.0194026
1637698_at	1637698_at	CG30340	---	246550	---	FBgn0050340	0.730147	0.00342511
1637719_at	1637719_at	CG16793	---	39932	FBgn0036712	FBgn0036712	-0.156083	0.0405653
1637746_at	1637746_at	CG18545	---	41264	FBgn0037812	FBgn0037812	-0.349944	0.0413289
1637772_at	1637772_at	CG4726	---	33292	FBgn0031307	FBgn0031307	0.838043	0.00320814
1637775_at	1637775_at	PpD5	protein phosphatase from PCR fragment D5	44148	FBgn0005778	FBgn0005778	-0.451346	0.0290757
1637777_at	1637777_at	CG13982	---	33895	FBgn0031811	FBgn0031811	-0.540659	0.032828
1637792_at	1637792_at	Atf3	A3-3	43867	FBgn0028550	FBgn0028550	1.02821	0.0013723
1637799_at	1637799_at	r-l	UMP synthase	42493	FBgn0003257	FBgn0003257	0.538343	0.0223477
1637816_s_at	1637816_s_at	CG1607 /// Tpi	--- /// Triose phosphate isomerase	43582 /// 43707	FBgn0086355	FBgn0039844 /// FBgn0086355	0.652917	0.0451116
1637830_s_at	1637830_s_at	CG31145	---	42784	FBgn0051145	FBgn0051145	0.657668	0.0485561
1637843_at	1637843_at	Rfabg	lipophorin	43827	FBgn0087002	FBgn0087002	0.552687	0.00924705
1637847_at	1637847_at	CG5362	---	34414	FBgn0032237	FBgn0032237	0.68835	0.0370491
1637861_at	1637861_at	CG7786	---	36802	FBgn0034096	FBgn0034096	-0.111198	0.023976
1637890_at	1637890_at	---	---	---	---	---	-0.64907	0.00209795
1637907_at	1637907_at	CG10476	---	37210	FBgn0034426	FBgn0034426	-0.343374	0.0413263
1637965_at	1637965_at	---	---	---	---	---	-0.202305	0.0312283
1638004_at	1638004_at	Cbp53E	calbindin	36905	FBgn0004580	FBgn0004580	0.465711	0.0267656
1638018_at	1638018_at	---	---	---	---	---	-0.714422	0.0276775
1638082_at	1638082_at	CG6678	---	42581	FBgn0038917	FBgn0038917	-0.691577	0.0468531
1638110_at	1638110_at	BcDNA:GH10292 /// CG40467	--- /// ---	3354976	FBgn0069977	FBgn0069977 /// FBgn0260778	0.445829	0.00306072
1638113_at	1638113_at	beta4GalNAcTA	beta4GalNAcTA	36585	FBgn0027538	FBgn0027538	-0.415862	0.0439425
1638132_at	1638132_at	CG10184	---	42783	FBgn0039094	FBgn0039094	1.71136	0.039849
1638144_at	1638144_at	---	---	---	---	---	-0.782583	0.0386109
1638205_s_at	1638205_s_at	futsch	Futsch	5740544	FBgn0259108	FBgn0259108	0.249551	0.0302277
1638210_at	1638210_at	CG15115	---	37192	FBgn0034413	FBgn0034413	-0.377668	0.0478101
1638214_at	1638214_at	CG34342	CG10629	5740152	FBgn0085371	FBgn0085371	-0.454772	0.0347864
1638246_at	1638246_at	CG5804	---	39005	FBgn0035926	FBgn0035926	0.235904	0.0300671
1638281_at	1638281_at	CG7448	---	40440	FBgn0037143	FBgn0037143	-0.335464	0.0140512
1638302_a_at	1638302_a_at	CG1090	---	40551	FBgn0037238	FBgn0037238	0.769281	0.0332061
1638311_at	1638311_at	CG12817	---	41250	FBgn0037798	FBgn0037798	-0.249626	0.0461533
1638349_s_at	1638349_s_at	eIF-5A	anon-fast-evolving-2H10	37846	FBgn0034967	FBgn0034967	-0.048176	0.0268474
1638390_at	1638390_at	unc-5	unc-5-like	36703	FBgn0034013	FBgn0034013	-0.369678	0.028941
1638399_at	1638399_at	Gr64a	Gustatory receptor 64a	117481	FBgn0045479	FBgn0045479	0.530198	0.0185335
1638404_at	1638404_at	---	---	---	---	---	-0.208395	0.0183934
1638405_at	1638405_at	CG9338 /// DsimCG9338	--- /// ---	35357	FBgn0032899	FBgn0032899 /// FBgn0084921	0.958314	0.00488035
1638436_at	1638436_at	hug	pyrokinin	41547	FBgn0028374	FBgn0028374	0.665968	0.034877
1638458_at	1638458_at	---	---	---	---	---	-1.04009	0.0437606
1638476_s_at	1638476_s_at	mnb	minibrain	32771	FBgn0259168	FBgn0259168	-0.369123	0.0123715
1638514_a_at	1638514_a_at	---	---	---	---	---	-0.480566	0.0470627
1638520_at	1638520_at	nudE	nudE	39169	FBgn0036059	FBgn0036059	0.1783	0.00394676
1638531_at	1638531_at	---	---	---	---	---	-0.629124	0.0133164
1638550_s_at	1638550_s_at	Pgi	glucose phosphate isomerase	35886	FBgn0003074	FBgn0003074	0.610067	0.0113116
1638555_at	1638555_at	---	---	---	---	---	-0.210876	0.00699169
1638568_s_at	1638568_s_at	H	hairless	42445	FBgn0001169	FBgn0001169	-0.310685	0.01443
1638579_at	1638579_at	---	---	---	---	---	-0.578653	0.0213973
1638636_at	1638636_at	CG12512	---	33766	FBgn0031703	FBgn0031703	1.54589	0.020187
1638641_at	1638641_at	---	---	---	---	---	0.4359	0.0437211
1638657_at	1638657_at	CG33640	---	3772680	FBgn0053640	FBgn0053640	-0.432284	0.0194626
1638741_at	1638741_at	---	---	---	---	---	-0.418783	0.0304891
1638778_at	1638778_at	CG10352	---	32147	FBgn0030348	FBgn0030348	0.240964	0.0226437
1638810_at	1638810_at	Faa	Fumarylacetoacetase	45577	FBgn0016013	FBgn0016013	0.426799	0.0198708
1638818_at	1638818_at	Mlp60A	Muscle-specific LIM protein at 60A	37853	FBgn0259209	FBgn0259209	2.59025	0.0135493
1638819_at	1638819_at	CG31712	---	34320	FBgn0051712	FBgn0051712	-0.188964	0.0436651
1638832_at	1638832_at	RpS23	Ribosomal protein S23	36576	FBgn0033912	FBgn0033912	-0.0326622	0.0451573
1638860_s_at	1638860_s_at	---	---	---	---	---	-0.567537	0.00213385
1638868_at	1638868_at	Mcm10	Sensitized chromosome inheritance modifier 19	35390	FBgn0032929	FBgn0032929	-0.611996	0.0040211
1638880_at	1638880_at	Csas	CG32220	317923	FBgn0052220	FBgn0052220	0.741545	0.00176381
1638966_at	1638966_at	bin	Biniou	38766	FBgn0045759	FBgn0045759	-0.291058	0.0417051
1639101_at	1639101_at	CG9837	---	41057	FBgn0037635	FBgn0037635	1.03538	0.0246786
1639114_at	1639114_at	---	---	---	---	---	-0.772723	0.0465637
1639177_at	1639177_at	IFa	SIFamide	3346202	FBgn0053527	FBgn0053527	1.13196	0.0363806
1639180_at	1639180_at	Arc1	Arc1	36595	FBgn0033926	FBgn0033926	0.925238	0.00290625
1639214_at	1639214_at	---	---	---	---	---	-0.130605	0.0477219
1639229_at	1639229_at	vkg	type IV collagen, alpha-chain	33726	FBgn0016075	FBgn0016075	1.17287	0.0198506
1639255_s_at	1639255_s_at	CG1516	pyruvate carboxylase	36020	FBgn0027580	FBgn0027580	0.609025	0.0192977
1639268_at	1639268_at	CG13324 /// DyakGE13403	--- /// ---	36434	FBgn0033789	FBgn0033789 /// FBgn0068442	-0.451253	0.0331944
1639285_at	1639285_at	CG14177	---	39113	FBgn0036013	FBgn0036013	-0.373325	0.00468818
1639311_at	1639311_at	---	---	---	---	---	-0.321336	0.0371034
1639330_s_at	1639330_s_at	Tao-1	Tao-1	32948	FBgn0031030	FBgn0031030	-0.175073	0.0405229
1639353_at	1639353_at	CG17032	---	39736	FBgn0036547	FBgn0036547	1.32621	0.0415662
1639359_at	1639359_at	CG31974	---	33174	FBgn0051974	FBgn0051974	1.22096	0.0272706
1639415_at	1639415_at	Tps1	Trehalos-6-phosphate synthase	33642	FBgn0027560	FBgn0027560	1.56648	0.0426059
1639431_at	1639431_at	synaptogyrin	synaptogyrin	36533	FBgn0033876	FBgn0033876	0.350357	0.0304261
1639442_a_at	1639442_a_at	Tsf1	Transferrin 1	32821	FBgn0022355	FBgn0022355	-0.229877	0.0463991
1639452_at	1639452_at	CG14984	---	38467	FBgn0035480	FBgn0035480	1.45801	0.0141891
1639457_at	1639457_at	CG32284	---	317956	FBgn0052284	FBgn0052284	0.595011	0.0303029
1639486_at	1639486_at	---	---	---	---	---	-0.298584	0.0271866
1639492_at	1639492_at	mGluRA	metabotropic glutamate receptor	43838	FBgn0019985	FBgn0019985	-0.281694	0.0442224
1639495_at	1639495_at	Cyp9b1	Cytochrome P450-9b1	35634	FBgn0015038	FBgn0015038	1.49428	0.0136748
1639541_at	1639541_at	---	---	---	---	---	-0.309641	0.0405554
1639570_at	1639570_at	CG11966	---	41069	FBgn0037645	FBgn0037645	-0.320629	0.00082473
1639597_at	1639597_at	Obp44a	Odorant-binding protein 44a	35789	FBgn0033268	FBgn0033268	0.0917725	0.0238721
1639616_a_at	1639616_a_at	---	---	---	---	---	-1.71846	0.0166845
1639692_s_at	1639692_s_at	dl	Dorsal	35047	FBgn0260632	FBgn0260632	0.412989	0.0195697
1639700_s_at	1639700_s_at	CG9281	---	32508	FBgn0030672	FBgn0030672	0.269286	0.0449648
1639702_at	1639702_at	---	---	---	---	---	-1.7857	0.0253162
1639713_at	1639713_at	TwdlS	CG14242	43209	FBgn0039443	FBgn0039443	-0.220901	0.00978458
1639772_at	1639772_at	---	---	---	---	---	-0.131042	0.00751578
1639819_at	1639819_at	CG6385	---	37026	FBgn0034276	FBgn0034276	1.38465	0.0420515
1639875_at	1639875_at	---	---	---	FBgn0259819	---	-0.155106	0.044101
1639896_at	1639896_at	---	---	---	---	---	0.231848	0.0408955
1639911_at	1639911_at	CG17029	---	39740	FBgn0036551	FBgn0036551	0.952835	0.014858
1639958_s_at	1639958_s_at	---	---	---	---	---	-0.443249	0.045566
1639961_at	1639961_at	CG12370	---	36368	FBgn0033744	FBgn0033744	0.722262	0.0268897
1639982_at	1639982_at	CG15369	---	31862	FBgn0030105	FBgn0030105	2.21151	0.00468218
1640039_at	1640039_at	Ect4	Ect4	---	FBgn0035832	FBgn0262579	-0.308766	0.00558043
1640081_at	1640081_at	CG16976	---	38336	FBgn0035366	FBgn0035366	-0.445525	0.0158595
1640099_at	1640099_at	wds	will die slowly	53428	FBgn0040066	FBgn0040066	-0.116989	0.0342747
1640112_at	1640112_at	Cys	cystatin	41767	FBgn0004629	FBgn0004629	0.727371	0.000345829
1640146_at	1640146_at	CG33116	---	326259	FBgn0053116	FBgn0053116	0.101304	0.00196387
1640176_at	1640176_at	---	---	---	---	---	-0.485648	0.0274369
1640202_at	1640202_at	Idgf2	Imaginal disc growth factor 2	34979	FBgn0020415	FBgn0020415	0.884999	0.0359647
1640218_at	1640218_at	CG17196	---	43112	FBgn0039368	FBgn0039368	-0.925267	0.0458596
1640222_s_at	1640222_s_at	CG13124	---	34310	FBgn0032156	FBgn0032156	0.762678	0.003664
1640223_a_at	1640223_a_at	---	---	---	FBgn0261451	---	0.343379	0.0490939
1640244_at	1640244_at	CG33514	---	3346239	FBgn0053514	FBgn0053514	0.351162	0.0249279
1640252_at	1640252_at	mRpL9	mitochondrial ribosomal protein L9	41859	FBgn0038319	FBgn0038319	0.597235	0.0486168
1640303_a_at	1640303_a_at	pst	pastrel	38818	FBgn0035770	FBgn0035770	3.01033	0.00274933
1640324_at	1640324_at	AnnIX	Annexin IX	42492	FBgn0000083	FBgn0000083	0.374891	0.0427231
1640332_at	1640332_at	CG6972	---	42684	FBgn0039008	FBgn0039008	0.395775	0.0166904
1640334_at	1640334_at	CG33178	---	318913	FBgn0053178	FBgn0053178	0.750711	0.0286955
1640371_a_at	1640371_a_at	Ets65A	Ets at 65A	38700	FBgn0005658	FBgn0005658	-0.697506	0.025582
1640440_at	1640440_at	Dms	myosuppressin	44324	FBgn0011581	FBgn0011581	0.430204	0.0148646
1640451_at	1640451_at	CG10863	---	38463	FBgn0027552	FBgn0027552	0.949269	0.0241109
1640458_at	1640458_at	CG11211	---	35545	FBgn0033067	FBgn0033067	-1.09106	0.0191656
1640468_a_at	1640468_a_at	Tsp66A	Tetraspanin 66A	38836	FBgn0035786 /// FBgn0261536 /// FBgn0261537	FBgn0035786	-1.0263	0.00555772
1640505_at	1640505_at	CG42351	CG15092	37164	FBgn0259682	FBgn0259682	1.21622	0.0304171
1640517_at	1640517_at	---	---	---	---	---	-0.298464	0.00232311
1640537_a_at	1640537_a_at	Tret1-2	Trehalose transporter 1-2	36249	FBgn0033644	FBgn0033644	-0.417754	0.0410804
1640544_a_at	1640544_a_at	CG11112	---	35658	FBgn0033164	FBgn0033164	-0.566942	0.0399397
1640562_at	1640562_at	CG30033	---	246406	FBgn0050033	FBgn0050033	0.75927	0.0020395
1640566_at	1640566_at	Cyp4p2	Cyp4p2	35946	FBgn0033395	FBgn0033395	-4.06578	0.000962156
1640633_s_at	1640633_s_at	CG32425	---	40273	FBgn0052425	FBgn0052425	0.3478	0.0322026
1640634_at	1640634_at	TwdlR	CG31081	318586	FBgn0051081	FBgn0051081	-0.534333	0.0309726
1640704_at	1640704_at	---	---	---	---	---	-0.278926	0.0267632
1640706_at	1640706_at	---	---	---	---	---	-0.519461	0.0373228
1640747_s_at	1640747_s_at	CG8547	---	36586	FBgn0033919	FBgn0033919	0.87461	0.00946166
1640804_at	1640804_at	---	---	---	---	---	-1.87002	0.0355921
1640831_at	1640831_at	Teh2	tipE homolog 2	38502	FBgn0035505	FBgn0035505	-0.593933	0.0397304
1640837_a_at	1640837_a_at	ImpL1	Ecdysone-inducible gene L1	39499	FBgn0001256	FBgn0001256	-0.648324	0.0440231
1640851_at	1640851_at	CG14455	---	40480	FBgn0037175	FBgn0037175	0.176731	0.00291436
1640870_s_at	1640870_s_at	CG17322	---	35139	FBgn0027070	FBgn0027070	0.794699	0.020817
1640874_at	1640874_at	---	---	---	---	---	-0.513683	0.0388279
1640886_a_at	1640886_a_at	kay	kayak	3772082	FBgn0001297	FBgn0001297	0.252704	0.0359192
1640907_at	1640907_at	Gapdh1	G3-P dehydrogenase	35728	FBgn0001091	FBgn0001091	0.676522	0.0367956
1640911_x_at	1640911_x_at	---	---	---	---	---	-0.609621	0.0157579
1640916_at	1640916_at	---	---	---	---	---	-0.679598	0.0359326
1640928_at	1640928_at	---	---	---	FBgn0038587	---	0.460798	0.0455528
1640942_at	1640942_at	CG3251	---	33671	FBgn0031622	FBgn0031622	-0.545	0.0384403
1640944_at	1640944_at	CG4577	---	33291	FBgn0031306	FBgn0031306	0.402565	0.0234216
1640945_at	1640945_at	lola	longitudinals lacking	44548	FBgn0005630	FBgn0005630	-0.50368	0.00997447
1640951_at	1640951_at	---	---	---	---	---	-0.869696	0.0406803
1640955_s_at	1640955_s_at	---	---	---	---	---	-1.9603	0.0447965
1640975_at	1640975_at	Lcp65Ag2	Lcp65Ag2	38702	FBgn0020637	FBgn0020637	1.26594	0.027449
1640985_at	1640985_at	---	---	---	---	---	-0.526569	0.0482004
1641001_at	1641001_at	ppk20	pickpocket 20	43486	FBgn0039676	FBgn0039676	-2.48862	0.0047309
1641005_at	1641005_at	TwdlBeta	CG8986	36265	FBgn0033658	FBgn0033658	0.809837	0.028374
1641093_at	1641093_at	---	---	---	---	---	-0.505931	0.0319734
1641102_at	1641102_at	CG14141	---	39264	FBgn0036146	FBgn0036146	0.304683	0.032427
1641127_at	1641127_at	CG34139	---	42402	FBgn0083975	FBgn0083975	-0.335633	0.0128822
1641149_at	1641149_at	CG11042	---	31847	FBgn0030094	FBgn0030094	-0.17886	0.0301544
1641175_at	1641175_at	---	---	---	---	---	-0.711744	0.0421924
1641179_at	1641179_at	CG4631	---	34988	FBgn0032590	FBgn0032590	0.811538	0.0462981
1641196_at	1641196_at	Pnn	Pinin	41185	FBgn0037737	FBgn0037737	-0.340282	0.0115843
1641200_at	1641200_at	Pbprp3	Olfactory-specific-F	40737	FBgn0011281	FBgn0011281	-0.290434	0.0400406
1641236_s_at	1641236_s_at	CG5758	---	35083	FBgn0032666	FBgn0032666	-0.22	0.0232115
1641259_at	1641259_at	CG5210	chitinase-like	36868	FBgn0013763	FBgn0013763	0.847235	0.00291637
1641270_at	1641270_at	CG8745	---	39530	FBgn0036381	FBgn0036381	1.03273	0.0265789
1641281_at	1641281_at	CG12391	---	36170	FBgn0033581	FBgn0033581	0.806455	0.0193936
1641294_a_at	1641294_a_at	CG3625	---	33198	FBgn0031245	FBgn0031245	0.129466	0.0183402
1641309_s_at	1641309_s_at	Iswi	ISWI ATPase	36390	FBgn0011604	FBgn0011604	0.585761	0.0199134
1641323_at	1641323_at	---	---	---	FBgn0261526	---	-0.766182	0.00684762
1641343_at	1641343_at	Crz	corazonin	41742	FBgn0013767	FBgn0013767	0.344202	0.0416525
1641361_a_at	1641361_a_at	Mkp3	MKP-like	40081	FBgn0036844	FBgn0036844	0.701217	0.0273148
1641366_at	1641366_at	eIF4E-3	eIF4E-3	38923	FBgn0035860	FBgn0035860	0.787919	0.0245934
1641391_at	1641391_at	---	---	---	FBgn0035700	---	-1.86698	0.0019175
1641473_at	1641473_at	Fas3	Fasciclin III	35097	FBgn0000636	FBgn0000636	-0.439769	0.0275966
1641483_at	1641483_at	CG33988	---	37953	FBgn0053988	FBgn0053988	-0.437914	0.0310011
1641504_s_at	1641504_s_at	wdp	windpipe	37548	FBgn0034718	FBgn0034718	0.603482	0.0435092
1641531_at	1641531_at	hts	hu-li tai shao	37230	FBgn0004873	FBgn0004873	-0.342621	0.0281749
1641532_at	1641532_at	TH1	TH1	32607	FBgn0010416	FBgn0010416	-0.102687	0.046782
1641538_at	1641538_at	---	---	---	---	---	-1.1721	0.00826963
1641583_at	1641583_at	CG14443	---	31595	FBgn0029880	FBgn0029880	-0.100064	0.0397914
1641594_at	1641594_at	---	---	---	---	---	-0.565331	0.0219705
1641664_at	1641664_at	CG10170	---	42774	FBgn0039085	FBgn0039085	-1.30855	0.0203047
1641727_at	1641727_at	CG17470	---	35321	FBgn0032869	FBgn0032869	1.43354	0.00847929
